# Supplementary material for: Association Analysis of Candidate Variants in Admixed Brazilian Patients With Genetic Generalized Epilepsies
Source: Front Genet. 2021 Jul 8;12:672304. doi: 10.3389/fgene.2021.672304 (PMC8297412; doi:10.3389/fgene.2021.672304)
Supplement: Supplementary file 1 [file Data_Sheet_1.XLSX]

## Sheet: Supplementary_Data
Chromosome	Position (bp)	SNP	Allele_1	Allele_2	Minor_Allele_Frequency	Hardy_Weinberg_Equilibrium_p-value	Odds_Ratio	95%_Lower_Confidence_Interval	95%_Upper_Confidence_Interval	Nominal_p-value
1	9054584	rs10746482	A	G	0.3375	0.1583	1.07	0.7293	1.571	0.7283
1	9060170	rs4908803	G	A	0.3306	0.5516	1.248	0.845	1.843	0.2656
1	9060210	rs17392147	C	T	0.09306	0.7541	0.52	0.2447	1.105	0.08901
1	9061161	rs7516862	G	T	0.1028	0.2436	0.4858	0.2365	0.998	0.04935
1	9062952	rs17389948	T	C	0.3403	0.0009624	1.244	0.8585	1.801	0.2489
1	9067660	rs17033021	A	G	0.01806	1	1.273	0.3231	5.019	0.7297
1	9067674	rs17033022	A	G	0.01944	1	1.641	0.4966	5.425	0.4165
1	9068053	rs17027181	A	G	0.01944	1	NA	NA	NA	NA
1	9068386	rs7530465	A	G	0.175	0.8554	1.365	0.8245	2.26	0.2264
1	9074465	rs12063980	T	C	0.04861	1	0.8369	0.3026	2.315	0.7315
1	9079154	rs12031065	T	C	0.3514	0.06396	1.07	0.7008	1.635	0.7528
1	9080966	rs769902	C	T	0.3389	0.4104	1.226	0.8323	1.805	0.3029
1	9084924	rs2027222	T	C	0.2958	0.705	0.6495	0.4168	1.012	0.05651
1	9095494	rs10864381	A	G	0.3694	0.1768	0.9329	0.6179	1.409	0.7411
1	9098230	rs875996	T	C	0.1583	0.07167	1.044	0.6385	1.708	0.8633
1	9098272	rs875995	T	C	0.2722	0.2341	1.161	0.7553	1.786	0.4955
1	9102957	rs4908526	T	C	0.3875	0.4368	0.9505	0.6361	1.42	0.8045
1	9114091	rs7521322	G	A	0.3903	0.4389	0.9295	0.6228	1.387	0.7205
1	9116743	rs12080175	C	T	0.2903	0.5223	0.9037	0.5908	1.382	0.6405
1	9116899	rs2505972	C	A	0.3889	0.6575	1.18	0.7955	1.749	0.411
1	9122557	rs1612895	G	A	0.4833	0.07248	0.9437	0.6292	1.415	0.7793
1	9140078	rs12726360	C	T	0.2472	0.6711	0.7343	0.4573	1.179	0.2011
1	9143332	rs770036	T	C	0.2597	1	0.7061	0.4393	1.135	0.1506
1	9145013	rs12057692	C	T	0.2111	0.1151	1.216	0.7893	1.873	0.3753
1	9146292	rs12402657	A	G	0.07778	0.462	0.667	0.3024	1.471	0.3157
1	9151325	rs12080794	T	C	0.1653	0.3424	0.896	0.5225	1.536	0.6897
1	9151750	rs11121320	T	C	0.2625	0.2755	0.9365	0.6111	1.435	0.7632
1	9158765	rs1751670	A	C	0.2208	0.6469	0.7833	0.4836	1.269	0.3209
1	9158997	rs729829	C	T	0.4944	0.7518	1.315	0.8968	1.928	0.1608
1	9164133	rs3737669	G	A	0.4583	0.7514	0.9278	0.6316	1.363	0.7027
1	9166344	rs6693258	T	C	0.2222	0.001162	0.8319	0.5419	1.277	0.3999
1	9170878	rs770028	A	G	0.1958	0.8683	1.19	0.7457	1.899	0.4658
1	9177317	rs1705299	T	C	0.2403	0.3856	0.8368	0.536	1.306	0.4331
1	9190254	rs12726928	A	C	0.1333	0.01925	1.173	0.7166	1.92	0.5259
1	9197461	rs6577553	A	G	0.1083	0.05094	0.1829	0.07002	0.4776	0.0005228
1	9205673	rs4243826	A	G	0.3292	0.005835	1.628	1.013	2.614	0.04387
1	9213177	rs2666433	A	G	0.1306	0.6436	1.722	1.004	2.954	0.04824
1	9218721	rs12119878	G	T	0.3042	0.214	1.119	0.7298	1.717	0.6054
1	9219383	rs6577556	C	T	0.2556	0.02584	0.7535	0.4859	1.169	0.2062
1	9223160	rs797252	C	A	0.06806	0.6734	0.9016	0.417	1.949	0.7924
1	9225184	rs2516091	G	A	0.425	0.1321	1.388	0.9669	1.993	0.07546
1	9228624	rs11802925	C	T	0.1361	0.8237	1.563	0.9035	2.703	0.1103
1	9234143	rs4908527	T	C	0.3694	0.03123	0.8882	0.6123	1.288	0.5321
1	9234363	rs809972	T	G	0.2458	0.672	1.228	0.7894	1.911	0.362
1	9240258	rs6669897	G	A	0.01389	1	3.266	0.8062	13.23	0.09729
1	9245572	rs4908817	T	G	0.1806	0.5972	1.449	0.9001	2.333	0.1268
1	9248877	rs744900	T	C	0.3403	0.3472	0.9631	0.6462	1.435	0.8536
1	9250856	rs2157480	C	T	0.3444	0.3501	0.9804	0.6597	1.457	0.9218
1	9250991	rs10864392	T	C	0.4194	0.5886	0.8486	0.5759	1.25	0.4066
1	9260900	rs743973	C	A	0.4042	0.3813	0.8866	0.6013	1.307	0.5434
1	9267709	rs9435127	T	C	0.2278	0.4573	1.036	0.6574	1.633	0.8787
1	9267900	rs9434717	T	G	0.2389	0.3119	1.27	0.8237	1.958	0.2793
1	9274446	rs6577561	C	T	0.2458	0.2545	1.191	0.7728	1.837	0.4277
1	9275194	rs1009941	G	A	0.3792	0.1788	1.255	0.8604	1.831	0.2381
1	9278142	rs1009940	G	A	0.4667	0.9158	0.8885	0.6044	1.306	0.5474
1	9280173	rs17033526	G	A	0.05694	0.09698	0.4721	0.1675	1.331	0.1557
1	9280648	rs7534423	T	G	0.09028	1	1.686	0.9203	3.088	0.09082
1	9281716	rs12402600	A	G	0.1792	0.7201	0.6667	0.385	1.155	0.148
1	9285721	rs10489436	G	A	0.1931	0.397	1.392	0.8656	2.239	0.1724
1	9286018	rs12072683	T	C	0.2194	0.2806	1.125	0.7115	1.778	0.6152
1	9291036	rs2157479	G	A	0.2236	0.8795	1.194	0.76	1.876	0.4416
1	9292282	rs9434723	A	G	0.1694	0.5729	1.197	0.7299	1.962	0.4765
1	9304205	rs2239561	G	A	0.1972	0.506	1.251	0.7791	2.007	0.3544
1	9304731	rs2239560	A	G	0.1736	0.7125	1.14	0.6935	1.874	0.6054
1	9308037	rs9435151	T	C	0.4236	0.5911	1.56	1.059	2.297	0.02447
1	9315847	rs2268170	T	C	0.2611	0.6829	0.9578	0.6167	1.487	0.8476
1	9330479	rs11121356	T	C	0.09306	0.02341	1.349	0.7607	2.393	0.3056
1	9332703	rs7517538	C	T	0.4028	0.7427	0.9562	0.6491	1.409	0.8207
1	9334714	rs12093524	A	G	0.3153	0.1425	0.8545	0.5706	1.28	0.4454
1	9335745	rs6688233	T	C	0.2306	0.1008	1.094	0.7108	1.683	0.6838
1	9339205	rs11590326	A	G	0.2694	0.5027	1.524	0.9739	2.386	0.06517
1	9355936	rs9442514	T	G	0.2569	0.8909	1.191	0.7794	1.819	0.4194
1	9356065	rs2072734	C	T	0.2597	0.6806	0.944	0.6145	1.45	0.7927
1	9357960	rs563347	G	A	0.03056	0.03687	0.964	0.3334	2.788	0.9461
1	9358243	rs621846	C	T	0.4264	0.5907	1.233	0.846	1.796	0.2761
1	9360208	rs1294035	A	G	0.03056	0.2816	1.489	0.5269	4.209	0.4525
1	9362341	rs9662290	C	T	0.4167	0.2341	0.8662	0.5903	1.271	0.4627
1	9364634	rs1294028	A	G	0.2986	0.8022	1.267	0.8418	1.907	0.2566
1	9368136	rs17377443	T	C	0.07778	1	0.7386	0.3443	1.585	0.4367
1	9368209	rs1294040	G	A	0.2653	0.05793	0.8536	0.5344	1.363	0.5077
1	9370383	rs1294054	T	G	0.05417	0.07556	1.04	0.4755	2.276	0.9214
1	9370911	rs630075	A	G	0.3306	0.05662	1.2	0.7835	1.839	0.4015
1	9375309	rs9726646	T	C	0.425	0.3897	0.9358	0.6452	1.357	0.7263
1	9380246	rs12077625	C	T	0.3542	1	0.9891	0.6056	1.615	0.965
1	9381482	rs17377597	A	G	0.2181	0.4388	1.37	0.8654	2.169	0.1792
1	9382034	rs1294055	A	C	0.1014	0.3905	0.7501	0.3838	1.466	0.4002
1	9382285	rs564709	G	A	0.1139	0.0006167	0.7811	0.4373	1.395	0.4038
1	9382469	rs9660159	A	G	0.2444	0.0001841	0.7126	0.4485	1.132	0.1515
1	9387311	rs4908842	T	C	0.4597	0.1674	1.153	0.7719	1.724	0.486
1	9387359	rs4908843	C	T	0.4083	0.5854	0.8876	0.5971	1.319	0.5554
1	9387444	rs1569422	C	T	0.1597	0.6967	1.078	0.6449	1.801	0.7755
1	9388078	rs11590191	C	T	0.1944	0.2418	1.081	0.6714	1.742	0.7479
1	9388654	rs9651158	C	A	0.04306	0.02175	0.882	0.3596	2.163	0.7838
1	9389218	rs732591	C	T	0.4333	0.3903	0.8136	0.544	1.217	0.3153
1	9392088	rs1294023	A	G	0.1986	0.6186	1.107	0.6815	1.799	0.6806
1	9394008	rs926247	T	C	0.2986	0.01191	0.7013	0.4383	1.122	0.1389
1	9402403	rs478103	T	C	0.2764	0.06423	2.165	1.353	3.467	0.001289
1	9406979	rs2075972	C	T	0.275	0.6914	1.043	0.6825	1.595	0.8445
1	9408959	rs11121380	C	A	0.07778	0.462	1.147	0.5774	2.279	0.6953
1	9415009	rs733893	G	A	0.2681	0.591	1.413	0.9365	2.131	0.09952
1	9416852	rs12760778	G	A	0.2569	1	0.68	0.4247	1.089	0.1083
1	9416962	rs4908852	G	A	0.4986	0.9163	1.06	0.7208	1.558	0.768
1	9417946	rs9435244	A	G	0.1042	0.5671	1.002	0.5546	1.809	0.9953
1	9419290	rs9435245	C	T	0.1111	0.4186	1.154	0.658	2.022	0.6179
1	9422435	rs11121389	T	C	0.1319	0.1028	0.8201	0.4625	1.454	0.4972
1	9422875	rs552230	A	C	0.2958	0.4477	1.445	0.9523	2.192	0.08358
1	9422977	rs553161	T	C	0.1708	0.3524	0.7599	0.449	1.286	0.3063
1	9425540	rs10864411	T	C	0.3875	0.3761	0.7723	0.5223	1.142	0.1955
1	9427796	rs11121390	T	G	0.025	1	1.781	0.5513	5.757	0.3346
1	9432162	rs9660866	T	C	0.02778	1	1.392	0.474	4.09	0.5471
1	9432390	rs9308447	T	C	0.2417	0.6662	1.264	0.8061	1.983	0.3071
1	9432911	rs17393334	A	G	0.3181	0.1144	0.6228	0.4034	0.9615	0.0326
1	9436538	rs4596926	A	G	0.3375	0.01301	1.02	0.6582	1.581	0.9289
1	9438540	rs17393468	C	T	0.1944	0.6154	0.9893	0.6049	1.618	0.9658
1	9441040	rs9729149	T	C	0.3417	0.01014	1.083	0.7482	1.569	0.6717
1	9441164	rs2311018	T	C	0.09306	0.2143	0.2067	0.06375	0.6702	0.00862
1	9454067	rs12137140	T	G	0.4056	0.1007	1.047	0.7201	1.523	0.8096
1	9466292	rs11121406	A	C	0.4347	0.3342	1.214	0.816	1.805	0.3391
1	9466803	rs12044809	G	A	0.3722	0.4303	1.202	0.802	1.8	0.3733
1	9483388	rs12145857	A	G	0.09861	1	1.003	0.5247	1.916	0.9938
1	9489406	rs12405873	C	T	0.4472	0.05548	1.124	0.7751	1.63	0.5375
1	9489972	rs10864418	A	G	0.4278	0.1966	1.029	0.7066	1.5	0.8797
1	9490339	rs11121412	G	A	0.3083	0.0008091	0.7778	0.5237	1.155	0.213
1	9498113	rs9660890	C	T	0.2111	1	0.892	0.5549	1.434	0.6371
1	9499246	rs9787285	A	G	0.1528	0.001604	1.224	0.7627	1.964	0.4025
1	9500640	rs9662275	A	G	0.07917	0.003445	1.066	0.5735	1.982	0.8394
1	9501492	rs9662546	A	G	0.1292	0.8156	2.087	1.234	3.529	0.006075
1	9502485	rs11121421	T	C	0.01806	0.1044	0.7746	0.1779	3.372	0.7336
1	9506275	rs9661728	C	T	0.4569	0.8325	1.164	0.7895	1.718	0.4426
1	9507004	rs10735516	T	G	0.2514	0.4	1.051	0.6897	1.601	0.8173
1	9508955	rs12034064	C	T	0.1625	0.1758	1.245	0.7727	2.007	0.3676
1	9509782	rs10779725	C	T	0.1958	0.4058	1.137	0.7023	1.842	0.6011
1	9526979	rs10864425	A	G	0.4014	0.4425	1.374	0.9273	2.037	0.1132
1	9546955	rs12062430	A	G	0.01944	1	0.6009	0.1267	2.849	0.5213
1	9549328	rs12735814	G	A	0.4139	1	0.7211	0.4831	1.076	0.1097
1	9556061	rs7413464	T	C	0.3208	0.03922	1.042	0.6784	1.601	0.8502
1	9571422	rs7542011	T	C	0.1194	1	1.06	0.5894	1.906	0.8459
1	9624285	rs9430274	G	A	0.2375	0.146	0.4744	0.2749	0.8187	0.00739
1	9637591	rs9430155	A	G	0.1486	0.4032	0.7653	0.4374	1.339	0.3486
1	9647137	rs9430174	G	A	0.1917	0.8646	0.7864	0.4666	1.325	0.3667
1	9656447	rs4074745	A	G	0.01389	1	5.56	1.474	20.97	0.01132
1	9656571	rs4074744	G	T	0.1806	1	1.09	0.658	1.805	0.7383
1	9677002	rs6540967	C	T	0.1264	0.3345	0.9245	0.5367	1.593	0.7773
1	9699768	rs12028233	G	A	0.2958	0.705	0.8996	0.5864	1.38	0.628
1	9713500	rs4240896	A	G	0.4375	0.7482	0.842	0.5659	1.253	0.3962
1	9725525	rs4300218	A	G	0.02778	0.2376	1.343	0.4886	3.692	0.5675
1	9731337	rs12730387	G	A	0.05278	1	0.2915	0.08631	0.9843	0.0471
1	9732866	rs12092982	G	T	0.04444	0.1469	0.2513	0.05827	1.084	0.06405
1	9732911	rs11802023	T	C	0.1083	0.2839	1.099	0.6229	1.94	0.7437
1	9733221	rs11121472	A	C	0.2153	1	0.7232	0.4413	1.185	0.1985
1	9738879	rs4846189	T	C	0.05139	0.235	1.386	0.6504	2.954	0.3978
1	9750457	rs4240910	C	T	0.4778	0.02049	1.048	0.692	1.586	0.8259
1	9755273	rs11801864	A	G	0.1083	1	0.745	0.3831	1.449	0.3855
1	9771564	rs6541017	G	A	0.1264	0.3345	1.45	0.8604	2.445	0.1628
1	9782556	rs11589267	T	C	0.4194	0.6656	1.076	0.7225	1.601	0.7196
1	9784423	rs11121484	T	C	0.1319	0.4865	0.9093	0.5096	1.622	0.7475
1	9794305	rs12568720	T	C	0.1736	0.8556	1.581	0.964	2.592	0.06954
1	9801341	rs10864436	A	G	0.1361	0.5044	0.6309	0.3454	1.152	0.1339
1	9811435	rs10779731	G	A	0.1611	0.3272	1.022	0.5998	1.74	0.9374
1	9881112	rs1619083	T	C	0.04444	1	0.6249	0.2067	1.89	0.405
1	9897001	rs12032209	C	A	0.125	0.4712	1.08	0.617	1.89	0.7882
1	9902128	rs1933734	T	C	0.4556	0.01922	0.7518	0.5186	1.09	0.1321
1	9902900	rs10864439	G	T	0.2764	0.187	0.9757	0.6313	1.508	0.9118
1	9908482	rs15177	T	C	0.1111	0.06225	1.975	1.159	3.368	0.01238
1	9923741	rs935073	G	A	0.2028	0.6276	1.006	0.6164	1.642	0.9803
1	9926020	rs7537879	T	C	0.03472	1	0.8671	0.2724	2.76	0.8093
1	9926229	rs1220412	C	T	0.2431	0.3151	0.9393	0.6037	1.461	0.7814
1	9930960	rs7541300	G	A	0.1097	0.001258	1.304	0.7436	2.288	0.354
1	9937041	rs12128766	T	C	0.4403	0.1652	1.047	0.6947	1.578	0.8261
1	9937589	rs7549820	A	G	0.0125	1	3.349	0.8123	13.81	0.09447
1	9940893	rs4417070	C	T	0.06528	0.6547	0.972	0.4285	2.205	0.9458
1	9941036	rs4636465	T	C	0.1097	1	0.1299	0.04912	0.3435	3.897e-05
1	9950140	rs946276	T	C	0.02083	1	1.605	0.4675	5.508	0.4523
1	9984879	rs12097182	T	C	0.08194	1	1.211	0.6148	2.385	0.5799
1	9994845	rs2304778	T	C	0.01389	1	1.339	0.3209	5.59	0.6886
1	10003320	rs1234694	G	A	0.2264	0.01055	1.477	0.9116	2.393	0.1132
1	10013014	rs7516611	C	A	0.1167	1	0.8699	0.4697	1.611	0.6576
1	10023293	rs6541073	T	C	0.4569	0.002999	1.71	1.079	2.71	0.02249
1	10027540	rs2890358	G	A	0.2389	0.2453	1.397	0.8843	2.207	0.1519
1	10029913	rs6683452	A	G	0.1139	0.2895	1.271	0.701	2.303	0.4299
1	10046460	rs12136213	G	A	0.2681	0.7882	0.7624	0.4903	1.186	0.2285
1	10049177	rs12140058	T	G	0.2542	0.002015	1.75	1.078	2.841	0.02361
1	10106775	rs12406448	C	T	0.06667	0.06134	0.8607	0.3969	1.867	0.7042
1	10134226	rs17034493	T	C	0.03333	1	3.839	1.58	9.328	0.002985
1	10134527	rs7538285	A	G	0.01667	1	0.6368	0.124	3.271	0.5888
1	10155283	rs9430244	A	G	0.09722	1	1.197	0.6433	2.226	0.5709
1	10165301	rs12076922	G	T	0.2375	0.01317	0.5552	0.3309	0.9315	0.02584
1	10197612	rs6687550	T	C	0.01806	1	1.396	0.3557	5.48	0.6324
1	10209419	rs12076005	A	C	0.2847	3.42e-08	2.775	1.497	5.144	0.001196
1	10209557	rs6696978	G	A	0.3569	0.7309	0.7704	0.5089	1.166	0.2178
1	10218377	rs2273298	G	A	0.2028	0.6276	1.956	1.226	3.119	0.004841
1	10218439	rs2273299	C	T	0.1903	0.3917	1.671	1.023	2.73	0.04038
1	10224693	rs17034545	C	T	0.025	1	1.939	0.6319	5.946	0.2471
1	10228528	rs17034558	A	G	0.025	1	1.401	0.4075	4.816	0.5926
1	10229158	rs17034560	A	G	0.08194	1	1.928	1.011	3.678	0.04624
1	10231463	rs12092513	T	C	0.1097	0.5984	1.153	0.6168	2.156	0.6554
1	10232200	rs17034569	T	C	0.04861	0.5804	1.704	0.7684	3.78	0.1896
1	10236039	rs6541080	A	G	0.4292	0.5194	0.9175	0.6138	1.372	0.6747
1	10236402	rs7418410	T	C	0.4819	0.4622	1.198	0.8152	1.76	0.3578
1	10249963	rs7522819	C	T	0.01667	1	3.582	1.035	12.4	0.044
1	10281684	rs6671413	G	A	0.01806	1	3.539	1.055	11.86	0.04063
1	10282186	rs4846198	A	G	0.4403	0.5211	0.8331	0.5668	1.225	0.3528
1	10296518	rs12069853	C	A	0.03056	1	0.3448	0.07588	1.567	0.168
1	10307453	rs4240911	C	T	0.3694	0.3681	1.273	0.869	1.863	0.2155
1	10311877	rs17034615	A	G	0.06528	0.001944	2.31	1.254	4.256	0.007231
1	10311983	rs12407992	C	A	0.3319	1	1.2	0.8016	1.797	0.3756
1	10326963	rs9332414	T	C	0.3667	0.9097	1.431	0.9695	2.113	0.07122
1	10332102	rs17034643	T	C	0.3722	0.6522	1.335	0.9086	1.962	0.1411
1	10341995	rs17034655	A	G	0.04444	0.5136	1.524	0.6692	3.471	0.3157
1	10345772	rs12120191	C	T	0.3722	0.6522	1.324	0.9003	1.949	0.1536
1	10346810	rs746881	G	A	0.4139	0.6637	1.631	1.104	2.41	0.01402
1	10348712	rs912962	A	C	0.4819	0.5995	0.8685	0.593	1.272	0.4689
1	10353112	rs10492972	C	T	0.3569	0.4911	1.276	0.8682	1.874	0.2149
1	10357406	rs3748577	G	A	0.3569	0.4911	1.276	0.8682	1.874	0.2149
1	10385471	rs17401966	G	A	0.3028	0.8033	0.9911	0.6564	1.497	0.9662
1	10386642	rs17034735	C	T	0.04444	0.5136	0.3739	0.08706	1.606	0.1859
1	10387788	rs4475756	G	A	0.3653	0.1126	1.006	0.6907	1.465	0.9749
1	10391536	rs12734551	G	T	0.3042	0.9009	0.9868	0.6531	1.491	0.9498
1	10400602	rs1555849	C	A	0.3611	0.3615	1.278	0.8724	1.871	0.2081
1	10400990	rs1556917	A	C	0.3722	0.4989	1.33	0.9078	1.95	0.1433
1	10404183	rs11121543	T	G	0.03889	0.09196	0.4748	0.162	1.392	0.1746
1	10413123	rs1467653	G	A	0.475	0.9158	0.8058	0.5476	1.186	0.2736
1	10420918	rs3748578	A	G	0.3139	0.5414	1.095	0.7326	1.638	0.657
1	10421878	rs12125492	G	A	0.1153	0.4474	0.6994	0.3625	1.349	0.2863
1	10454773	rs6682868	T	C	0.4708	0.8325	0.7978	0.5418	1.175	0.2527
1	10484416	rs663364	G	T	0.4833	0.6743	0.8957	0.6152	1.304	0.5657
1	10485019	rs2483679	G	A	0.4208	0.5164	0.6988	0.4739	1.031	0.07059
1	10488314	rs505141	A	G	0.4375	0.8306	0.8147	0.5544	1.197	0.297
1	10488555	rs528713	A	G	0.4208	0.6653	0.793	0.5373	1.17	0.2429
1	10502710	rs2847337	A	G	0.125	0.2318	1.322	0.7596	2.3	0.3236
1	10509703	rs1307494	C	T	0.1361	0.1735	1.646	0.9902	2.737	0.05461
1	10532981	rs11588734	G	A	0.06806	0.6734	1.146	0.5509	2.382	0.7159
1	10537090	rs684016	C	A	0.4958	1	1.23	0.8368	1.807	0.2925
1	10544547	rs668805	G	A	0.3125	0.9023	1.178	0.7854	1.767	0.4282
1	10544988	rs12565133	A	C	0.4264	0.5907	0.8808	0.6012	1.29	0.5147
1	10549380	rs670666	G	A	0.4278	0.667	0.8575	0.5835	1.26	0.4337
1	10549628	rs585870	C	A	0.3208	0.7166	1.207	0.8037	1.811	0.365
1	10558210	rs647281	A	G	0.06111	0.0008897	0.5566	0.2084	1.487	0.2426
1	10563609	rs10864459	A	G	0.3972	0.271	1.46	1	2.13	0.04981
1	10566148	rs7543322	T	C	0.4889	0.2931	0.9108	0.6283	1.32	0.622
1	10566272	rs616402	T	C	0.3639	0.4942	1.521	1.038	2.227	0.03139
1	10571841	rs6540935	A	C	0.2319	0.1388	2.432	1.484	3.985	0.0004213
1	10582047	rs2483678	T	C	0.1736	0.8556	0.5008	0.2743	0.9143	0.02434
1	10582127	rs12057729	T	C	0.08889	1	1.233	0.6052	2.51	0.5646
1	10585527	rs17035156	A	C	0.2208	0.005412	0.7534	0.4808	1.181	0.2167
1	10589836	rs7548453	G	A	0.4333	0.4545	0.9477	0.6476	1.387	0.7823
1	10591104	rs12090079	C	T	0.04306	1	2.653	1.141	6.167	0.02342
1	10593296	rs2480782	T	G	0.1167	0.1988	1.74	0.9762	3.102	0.06035
1	10596530	rs2480778	A	G	0.01667	1	0.382	0.04596	3.176	0.3732
1	10599563	rs17035212	T	C	0.01806	1	1.162	0.3239	4.168	0.818
1	10604539	rs2506898	G	A	0.2417	1	0.8528	0.5362	1.356	0.5011
1	10606996	rs2480775	G	T	0.2306	0.2378	0.7491	0.468	1.199	0.2287
1	10607451	rs944191	C	T	0.1958	0.179	0.7785	0.4736	1.28	0.3236
1	10607895	rs11121582	T	C	0.08889	0.5063	1.052	0.5471	2.021	0.8801
1	10608398	rs11121583	G	A	0.09722	0.06156	0.9429	0.5123	1.736	0.8503
1	10608596	rs4846230	T	C	0.225	0.1723	0.7422	0.4624	1.191	0.2167
1	10609090	rs2480773	C	T	0.2278	0.01591	0.8111	0.519	1.268	0.3581
1	10611403	rs6688558	C	T	0.3472	0.4858	0.8151	0.5366	1.238	0.338
1	10613167	rs7555790	A	G	0.3431	0.6405	0.7765	0.5103	1.182	0.2376
1	10613560	rs10864463	A	G	0.2319	0.4591	0.6484	0.3978	1.057	0.08226
1	10616484	rs4240915	C	T	0.2264	0.2924	0.6799	0.4191	1.103	0.118
1	10617034	rs12028449	A	G	0.325	0.8107	1.204	0.8101	1.789	0.3587
1	10622374	rs7512467	G	A	0.1639	0.8485	0.6286	0.3526	1.121	0.1154
1	10627542	rs12033275	T	G	0.1778	0.8566	0.5609	0.3169	0.9929	0.0472
1	10633245	rs6687430	G	A	0.4736	0.5981	1.401	0.9437	2.08	0.09439
1	10633273	rs6687502	G	A	0.325	0.6319	0.8971	0.5963	1.349	0.6021
1	10643829	rs12045923	C	T	0.3611	0.3615	1.193	0.8216	1.732	0.3541
1	10648805	rs10864467	G	A	0.01806	1	1.413	0.3371	5.92	0.6365
1	10649223	rs12090714	A	G	0.07778	0.1494	0.8804	0.4186	1.852	0.737
1	10650344	rs11577757	T	C	0.3153	0.9032	0.5799	0.3686	0.9121	0.01838
1	10650382	rs2387144	T	C	0.01806	1	1.563	0.4043	6.046	0.5172
1	10650509	rs2387145	T	C	0.01806	1	2.118	0.5682	7.894	0.2636
1	10652605	rs6668131	G	A	0.1708	0.09512	1.159	0.7188	1.868	0.5454
1	10655936	rs284269	C	A	0.03889	1	1.034	0.3938	2.712	0.9466
1	10656324	rs284268	T	C	0.05278	0.01184	1.597	0.7287	3.5	0.2422
1	10656335	rs6657808	T	C	0.0875	0.5007	0.6898	0.3209	1.483	0.3418
1	10656351	rs284267	A	C	0.1681	0.7081	1.093	0.6659	1.794	0.7249
1	10694125	rs284301	A	G	0.1736	0.3607	0.8947	0.5309	1.508	0.6762
1	10704070	rs284246	C	T	0.02222	1	2.587	0.8097	8.267	0.1087
1	10726689	rs284321	A	G	0.07222	0.2384	0.8305	0.374	1.845	0.6483
1	10727020	rs284320	C	T	0.2583	0.7838	0.7503	0.4752	1.185	0.2175
1	10736434	rs284313	A	G	0.4306	0.1321	0.6206	0.4165	0.9246	0.01902
1	10739863	rs17035549	A	C	0.06389	0.1662	1.18	0.5713	2.438	0.6545
1	10740626	rs556506	T	G	0.04583	1	1.586	0.6527	3.854	0.3086
1	10760510	rs734736	C	T	0.3472	0.6422	1.098	0.7297	1.653	0.6534
1	10771488	rs710133	T	C	0.1306	0.6436	1.488	0.8742	2.531	0.1431
1	10780727	rs706007	G	A	0.1611	0.1699	1.109	0.6631	1.853	0.6943
1	10788052	rs12057815	T	C	0.02222	1	2.853	0.9296	8.753	0.0669
1	10790536	rs284278	A	G	0.3903	0.912	1.315	0.887	1.951	0.1727
1	10790797	rs284277	C	A	0.4319	0.4519	1.234	0.849	1.794	0.2705
1	10793411	rs6540946	T	C	0.03194	1	1.535	0.5599	4.209	0.4049
1	10801585	rs4845843	A	G	0.1861	0.3842	1.121	0.7015	1.792	0.6325
1	10808587	rs2076492	G	A	0.3069	0.9015	1.192	0.793	1.792	0.3985
1	10823774	rs11121613	A	G	0.1486	1	1.419	0.8356	2.41	0.1953
1	10827135	rs205488	T	C	0.2569	0.6807	1.202	0.7854	1.84	0.3964
1	10832861	rs205474	C	T	0.3444	0.4835	0.8701	0.5838	1.297	0.4941
1	10847340	rs6658023	T	C	0.3764	0.01367	1.468	1.023	2.107	0.03738
1	10858746	rs718047	C	A	0.2625	0.2216	1.055	0.6697	1.661	0.8183
1	10873382	rs1769669	A	G	0.2139	0.08521	1.3	0.8365	2.022	0.2432
1	10874152	rs1776219	G	T	0.2986	0.04493	0.7471	0.4572	1.221	0.2444
1	10876600	rs6688450	T	C	0.2125	0.3481	1.587	0.9892	2.545	0.05551
1	10887923	rs539790	T	C	0.075	0.2428	1.245	0.5879	2.636	0.5672
1	10890771	rs497483	G	A	0.4569	0.04332	1.157	0.808	1.658	0.4256
1	10891339	rs2143385	A	G	0.2639	0.4175	0.9629	0.6273	1.478	0.8629
1	10891500	rs2840299	T	C	0.2986	0.133	0.6435	0.4173	0.9924	0.04608
1	10891777	rs527676	A	G	0.08472	0.4936	0.7806	0.3629	1.679	0.5263
1	10892933	rs580547	G	A	0.3861	0.1817	1.154	0.7978	1.67	0.4464
1	10893081	rs1292657	G	A	0.2444	0.009656	1.081	0.7267	1.608	0.7013
1	10905365	rs1292664	T	C	0.2361	0.7709	1.15	0.7436	1.78	0.529
1	10907208	rs1292665	C	T	0.3028	0.001682	1.312	0.8976	1.919	0.1608
1	10907842	rs672270	C	A	0.275	0.00533	1.183	0.7968	1.757	0.4044
1	10908412	rs1292666	T	C	0.4792	0.344	1.004	0.6778	1.488	0.9832
1	10909593	rs515331	C	T	0.2194	0.08981	0.5337	0.3221	0.8842	0.01479
1	10918758	rs622120	T	C	0.1972	0.3185	1.161	0.7295	1.848	0.529
1	10929009	rs10864475	A	G	0.1278	0.4827	0.8726	0.4777	1.594	0.6574
1	10929298	rs1281001	A	G	0.4458	0.3388	0.8599	0.589	1.255	0.4343
1	10934874	rs12065037	A	G	0.3319	0.03198	1.305	0.8951	1.904	0.1662
1	10935423	rs1280995	A	G	0.4056	0.8276	0.8296	0.558	1.233	0.3559
1	10951175	rs10864476	G	A	0.1208	0.6246	1.237	0.6831	2.241	0.4825
1	10958935	rs7522413	A	G	0.05278	0.06615	1.51	0.6884	3.31	0.304
1	10968730	rs10864479	T	G	0.4153	0.1301	0.7774	0.532	1.136	0.1931
1	10977102	rs6540954	T	G	0.3931	0.1529	1.09	0.7559	1.572	0.6444
1	10995479	rs1281003	A	G	0.1639	0.006766	1.099	0.6897	1.75	0.6917
1	11000276	rs12755921	A	G	0.4125	0.002315	1.071	0.702	1.635	0.7494
1	11002488	rs6656310	C	T	0.2333	0.03803	1.239	0.8245	1.863	0.3021
1	11002579	rs1281030	C	A	0.02361	1	3.126	1.124	8.695	0.02897
1	11007072	rs1281020	G	T	0.05556	1	1.896	0.9061	3.966	0.08948
1	11009543	rs1281014	A	G	0.05	0.2158	0.8257	0.3369	2.023	0.6753
1	11009679	rs1281013	A	G	0.03611	0.3738	1.002	0.3682	2.726	0.9969
1	11011002	rs1281008	T	C	0.2583	0.2725	0.8201	0.5323	1.263	0.3684
1	11017551	rs12030940	G	A	0.1208	0.8026	1.258	0.7082	2.235	0.4336
1	11018065	rs12758614	T	C	0.04583	0.5362	1.658	0.7405	3.711	0.2189
1	11023696	rs6667397	A	G	0.3389	0.03406	0.9101	0.5795	1.429	0.6825
1	11029478	rs12085319	T	G	0.3069	1	0.9604	0.616	1.497	0.8585
1	11034817	rs9659356	G	A	0.3056	0.8037	1.008	0.6606	1.539	0.9698
1	11038476	rs11121667	T	C	0.3056	0.9016	0.8403	0.5495	1.285	0.422
1	11038604	rs11121668	G	A	0.02639	0.2163	1.932	0.6722	5.555	0.2215
1	238971208	rs16837493	C	T	0.07083	0.6943	0.3793	0.131	1.098	0.07394
1	238976992	rs7525155	A	G	0.1847	0.5985	1.159	0.7273	1.846	0.5351
1	238979788	rs11805202	T	C	0.07639	0.1401	0.4555	0.1747	1.188	0.1079
1	238983100	rs2689175	C	T	0.2542	1	0.97	0.6207	1.516	0.8936
1	238986504	rs3011587	T	C	0.075	0.7076	2.246	1.145	4.408	0.01861
1	238987892	rs17555289	C	T	0.0875	0.744	1.175	0.6219	2.219	0.6198
1	238989478	rs16837514	A	G	0.08056	0.2695	0.8475	0.4017	1.788	0.6641
1	238989811	rs3011589	T	G	0.4819	0.5995	1.109	0.758	1.622	0.5942
1	239003522	rs869035	A	G	0.1875	0.23	0.7848	0.4754	1.295	0.3432
1	239004522	rs3011593	G	A	0.06667	1	1.82	0.8875	3.732	0.1022
1	239005264	rs10925773	G	A	0.01111	1	0.4926	0.05307	4.573	0.5334
1	239006617	rs13375179	G	A	0.04028	1	1.065	0.3834	2.959	0.9036
1	239009106	rs2689137	G	A	0.4764	0.8326	1.148	0.7839	1.682	0.478
1	239009487	rs2253567	A	C	0.2569	0.8909	0.9317	0.5951	1.459	0.757
1	239011801	rs16837545	T	C	0.15	0.05924	0.2872	0.1311	0.6292	0.001823
1	239011990	rs2841382	A	G	0.4792	0.6726	1.134	0.7756	1.659	0.516
1	239012955	rs2841383	T	C	0.2056	1	0.9736	0.6039	1.57	0.9127
1	239013175	rs2689138	C	T	0.2069	0.749	1.096	0.6836	1.756	0.7046
1	239021130	rs3011565	T	C	0.3319	0.1933	1.056	0.6952	1.603	0.7993
1	239021684	rs2841385	A	G	0.4528	0.5234	0.989	0.6799	1.439	0.9539
1	239044841	rs6673984	C	T	0.3389	0.3475	0.9795	0.6457	1.486	0.9223
1	239046551	rs16837557	G	A	0.1514	0.3015	1.086	0.6557	1.798	0.7488
1	239051904	rs7555690	G	A	0.2417	0.8857	1.215	0.7858	1.879	0.3812
1	239056068	rs6660390	T	G	0.03889	1	0.4873	0.1537	1.545	0.2221
1	239057037	rs9428417	G	A	0.1306	0.3558	1.368	0.8168	2.291	0.2337
1	239057106	rs6674607	A	G	0.1653	1	0.9848	0.5872	1.652	0.9538
1	239057579	rs1949750	T	C	0.03056	0.2816	1.966	0.7084	5.456	0.1943
1	239057708	rs1949749	G	A	0.3778	0.01851	1.016	0.7026	1.468	0.9346
1	239058330	rs6689380	A	G	0.1264	0.1463	0.9783	0.5627	1.701	0.9379
1	239072966	rs16837575	T	C	0.1014	0.2373	1.392	0.7818	2.477	0.2613
1	239080725	rs12083665	C	T	0.05278	0.2549	0.4992	0.1702	1.464	0.2057
1	239093239	rs7513289	A	G	0.1194	0.009007	0.9575	0.555	1.652	0.876
1	239096030	rs6429111	C	A	0.1944	0.06513	0.7875	0.4565	1.358	0.3904
1	239097333	rs10925783	T	C	0.125	0.2318	1.401	0.8279	2.37	0.2091
1	239098134	rs9428433	C	A	0.07778	1	1.039	0.5217	2.07	0.9127
1	239101406	rs9428434	T	C	0.1375	1	1.078	0.6299	1.847	0.7831
1	239113150	rs1879364	C	A	0.4167	0.5887	0.8672	0.5926	1.269	0.4633
1	239116947	rs7531142	C	T	0.1375	0.6547	1.07	0.6324	1.811	0.8004
1	239117820	rs13374347	C	T	0.1097	0.1702	0.7192	0.3779	1.369	0.3155
1	239121351	rs9428791	G	A	0.1361	0.5044	0.9633	0.56	1.657	0.8924
1	239122179	rs12085698	T	C	0.04028	0.4442	0.8991	0.3189	2.535	0.8406
1	239125405	rs9428792	G	A	0.02361	1	2.053	0.667	6.318	0.2099
1	239125650	rs10925786	C	T	0.4292	0.4515	0.8999	0.6162	1.314	0.5853
1	239126948	rs4659892	T	C	0.09583	1	1.201	0.6434	2.243	0.5646
1	239128030	rs2353423	G	A	0.01111	1	2.006	0.3686	10.92	0.4206
1	239129591	rs9428793	C	T	0.1708	0.4567	0.8413	0.4961	1.427	0.5214
1	239130988	rs17621797	A	C	0.1042	0.08725	1.393	0.81	2.397	0.2306
1	239141583	rs9428800	C	T	0.0625	0.6386	1.311	0.6034	2.848	0.4939
1	239151401	rs6699410	A	G	0.05278	0.2549	0.5282	0.1826	1.528	0.2388
1	239159611	rs1915278	T	C	0.2569	1	1.541	1.018	2.334	0.04112
1	239163262	rs1915273	T	C	0.06389	1	1.149	0.5033	2.624	0.7411
1	239164093	rs16837650	T	C	0.05417	0.6123	1.129	0.4841	2.631	0.7794
1	239164484	rs7550512	A	C	0.3778	0.9108	1.155	0.7826	1.706	0.4674
1	239165863	rs10925790	A	G	0.3986	0.5824	0.9668	0.6591	1.418	0.8628
1	239166229	rs9428452	A	G	0.1847	1	1.026	0.6287	1.676	0.917
1	239166241	rs1915272	T	C	0.2736	0.7911	1.105	0.7244	1.687	0.642
1	239166291	rs1915271	C	T	0.4167	0.9139	1.056	0.7181	1.552	0.783
1	239176050	rs1915246	C	T	0.1236	0.4633	1.6	0.918	2.789	0.09727
1	239176448	rs10925792	T	C	0.4097	1	1.081	0.732	1.597	0.6947
1	239176476	rs9428821	G	A	0.1833	0.5969	0.9406	0.5679	1.558	0.8119
1	239180189	rs7525031	T	C	0.0625	1	1.591	0.7274	3.48	0.2449
1	239182703	rs9428455	G	T	0.1597	0.6967	0.9825	0.589	1.639	0.9462
1	239183774	rs1915250	T	C	0.09722	0.5554	0.6269	0.2959	1.328	0.2229
1	239188206	rs12132497	T	C	0.3972	1	1.097	0.7401	1.625	0.6456
1	239191598	rs6429115	G	T	0.05833	0.34	1.355	0.6137	2.99	0.4524
1	239201173	rs10754661	C	T	0.2778	0.008433	0.9836	0.6665	1.452	0.9334
1	239203938	rs6667563	T	C	0.2889	0.125	1.041	0.6932	1.563	0.847
1	239204302	rs2883159	C	T	0.2819	0.5173	1.07	0.7055	1.624	0.749
1	239206398	rs1915252	G	A	0.2819	0.5173	1.002	0.6586	1.526	0.9908
1	239212555	rs4366306	C	T	0.4042	0.7432	1.054	0.7104	1.563	0.7951
1	239214483	rs1509701	A	G	0.2153	0.2104	1.284	0.8319	1.982	0.259
1	239215521	rs6685164	A	G	0.2028	0.3266	1.389	0.8927	2.16	0.1453
1	239215747	rs6675230	C	T	0.1931	0.397	1.333	0.8453	2.103	0.2159
1	239215774	rs1396901	T	C	0.1417	0.3921	1.304	0.7852	2.165	0.3051
1	239221751	rs1912230	A	G	0.1347	0.8208	1.03	0.5691	1.863	0.9231
1	239227470	rs7545552	C	T	0.2875	0.3028	1.34	0.9019	1.991	0.1475
1	239228114	rs1509692	A	G	0.2639	0.6839	1.153	0.7461	1.783	0.5208
1	239230295	rs10925809	G	A	0.2986	0.2105	1.308	0.88	1.945	0.1841
1	239230852	rs12070081	T	C	0.2611	0.7847	1.019	0.6561	1.582	0.9335
1	239248743	rs6682504	C	T	0.375	0.6527	0.9791	0.6528	1.468	0.9185
1	239249308	rs12084592	T	C	0.275	0.7929	0.983	0.636	1.519	0.9383
1	239252261	rs17623453	G	T	0.07917	0.7125	1.23	0.6201	2.441	0.5533
1	239252579	rs11585084	T	C	0.04583	0.5362	0.8764	0.3535	2.173	0.7758
1	239253606	rs1509691	T	G	0.1097	0.4119	0.8307	0.441	1.565	0.5658
1	239254410	rs2883160	G	A	0.2986	0.133	1.079	0.7198	1.618	0.712
1	239255387	rs10495442	G	A	0.03472	0.3504	1.051	0.3614	3.056	0.9274
1	239259263	rs12080823	A	G	0.2806	0.2396	1.035	0.6857	1.561	0.8714
1	239260094	rs41448945	G	T	0.2056	0.2569	0.9965	0.6343	1.565	0.9877
1	239261262	rs12410287	T	C	0.1167	0.6056	0.7739	0.4099	1.461	0.4293
1	239261678	rs12039788	A	G	0.06944	1	1.237	0.608	2.515	0.5576
1	239261802	rs41366748	A	G	0.1986	0.8682	0.9165	0.5645	1.488	0.7245
1	239262781	rs16837761	G	A	0.2028	0.6276	0.9006	0.5536	1.465	0.6733
1	239263134	rs16837764	A	G	0.2	0.743	0.9235	0.5684	1.5	0.7478
1	239263935	rs16837766	T	C	0.2403	0.3856	1.156	0.7583	1.764	0.4997
1	239263991	rs1027897	A	G	0.1486	0.5336	1.001	0.5765	1.737	0.9981
1	239275579	rs10495440	T	C	0.2042	0.3312	1.024	0.6514	1.608	0.9197
1	239277475	rs7534102	G	A	0.4514	0.007743	0.9997	0.7032	1.421	0.9987
1	239283303	rs10495439	C	T	0.1403	0.827	0.9108	0.5177	1.602	0.7458
1	239296958	rs1912231	C	T	0.2875	0.3699	1.1	0.7211	1.679	0.6578
1	239297423	rs10495437	T	C	0.3097	0.5389	0.9869	0.6523	1.493	0.9502
1	239306319	rs1858175	A	G	0.3389	0.4812	0.8978	0.5897	1.367	0.6154
1	239306468	rs6657123	A	G	0.2292	0.179	0.966	0.6048	1.543	0.8849
1	239307432	rs7522272	T	C	0.225	0.3683	1.031	0.6529	1.629	0.8946
1	239308616	rs6670952	T	C	0.2319	0.2371	1.008	0.6361	1.598	0.9725
1	239308787	rs12728455	C	T	0.225	0.2293	1.046	0.6532	1.675	0.8519
1	239310416	rs2354178	G	A	0.2111	0.5279	0.6294	0.3788	1.046	0.0738
1	239316750	rs2136521	T	C	0.3569	0.6463	1.334	0.9101	1.954	0.1397
1	239317238	rs12032515	G	A	0.02778	1	0.7875	0.2115	2.932	0.7216
1	239321213	rs10925832	C	T	0.1514	0.8368	1.333	0.801	2.219	0.2686
1	239323855	rs9787223	T	C	0.3722	0.5733	1.286	0.864	1.915	0.215
1	239328267	rs6666998	G	A	0.3014	0.1703	1.145	0.7468	1.755	0.535
1	239328652	rs11808376	A	G	0.1028	0.006605	1.098	0.627	1.924	0.7427
1	239332553	rs10802754	G	T	0.2458	1	1.069	0.6913	1.653	0.7639
1	239333127	rs7525973	T	C	0.2056	0.03483	0.9347	0.5968	1.464	0.7682
1	239342756	rs925291	C	T	0.1361	0.3662	1.419	0.8251	2.44	0.2059
1	239342930	rs925292	G	A	0.3639	0.7341	0.884	0.59	1.325	0.5503
1	239343203	rs6687737	A	C	0.2986	1	1.126	0.7483	1.695	0.5686
1	239343438	rs6687940	C	T	0.3819	0.9114	0.9432	0.6375	1.395	0.7699
1	239344447	rs12038672	G	A	0.3125	0.6258	0.8698	0.5762	1.313	0.5068
1	239350538	rs2664056	T	G	0.3306	0.4045	1.392	0.9446	2.053	0.09449
1	239350728	rs2664057	A	G	0.3333	0.3439	1.357	0.9208	2	0.1228
1	239350770	rs16837972	G	T	0.02361	1	0.6149	0.1299	2.911	0.5398
1	239350816	rs16837978	A	G	0.1139	0.1094	1.029	0.5777	1.831	0.9238
1	239356155	rs2039801	G	T	0.1569	1	1.401	0.8438	2.326	0.1925
1	239370397	rs10158413	A	G	0.1264	1	1.437	0.8315	2.485	0.1939
1	239377627	rs7521497	T	C	0.2931	0.8989	1.241	0.8224	1.872	0.304
1	239377966	rs12081512	T	C	0.01944	1	1.273	0.3277	4.945	0.7274
1	239379355	rs12073647	T	G	0.07361	0.7078	1.685	0.862	3.295	0.127
1	239384288	rs2105233	G	A	0.3514	0.419	1.301	0.8873	1.907	0.1778
1	239392528	rs2790656	A	G	0.3806	0.2183	1.362	0.9393	1.976	0.1031
1	239393524	rs12074000	G	A	0.02083	1	2	0.5757	6.946	0.2753
1	239394705	rs2493996	G	A	0.0125	1	0.494	0.05617	4.345	0.5249
1	239395140	rs12075647	G	A	0.05833	1	0.1449	0.03328	0.6307	0.01005
1	239402498	rs2486667	C	A	0.03194	0.3043	1.448	0.5013	4.182	0.494
1	239423270	rs2790636	C	T	0.1917	1	1.175	0.7248	1.905	0.5129
1	239423724	rs2820026	T	C	0.1903	0.4947	1.424	0.902	2.248	0.1292
1	239430497	rs9428826	T	C	0.1889	1	1.36	0.845	2.188	0.2055
1	239435377	rs946637	C	T	0.08056	1	1.349	0.6986	2.607	0.3723
1	239436135	rs2790622	C	A	0.1931	0.397	1.679	1.076	2.62	0.02249
1	239436607	rs2820038	T	C	0.2069	0.4217	2.029	1.317	3.128	0.00134
1	239439085	rs1416824	C	T	0.1639	0.5668	1.224	0.7466	2.005	0.4235
1	239444363	rs9919162	G	A	0.05972	0.3624	0.6321	0.2438	1.639	0.3454
1	239446740	rs2820050	G	T	0.2861	0.1565	0.8843	0.5836	1.34	0.5619
1	239449065	rs7542205	A	C	0.09444	0.5408	1.036	0.5419	1.98	0.9152
1	239452597	rs4575075	T	C	0.02778	1	0.4444	0.09496	2.08	0.303
1	239466136	rs17644359	T	C	0.09306	0.006305	0.9185	0.4941	1.708	0.7883
1	239466287	rs7518749	T	C	0.2056	0.003201	0.8806	0.5683	1.365	0.5695
1	239466347	rs4568821	A	G	0.2903	0.1249	1.112	0.7187	1.719	0.6345
1	239469851	rs6682523	A	G	0.1069	0.5807	0.7368	0.3821	1.421	0.362
1	239473681	rs4659539	A	C	0.4681	0.03424	0.8706	0.6061	1.25	0.4531
1	239473965	rs10495434	T	G	0.06389	1	0.6678	0.2694	1.656	0.3835
1	239474014	rs4233475	T	G	0.02778	1	0.2179	0.0272	1.746	0.1512
1	239485654	rs4634896	A	C	0.02778	1	0.4611	0.09914	2.145	0.3236
1	239514190	rs10737835	T	C	0.02222	0.1566	0.3258	0.04277	2.481	0.279
1	239517219	rs4345794	C	A	0.2347	0.3058	1.038	0.6497	1.658	0.8768
1	239517978	rs4644477	A	C	0.02222	1	0.638	0.1353	3.008	0.57
1	239519066	rs12036333	A	G	0.2097	0.1108	0.7137	0.4341	1.173	0.1835
1	239519108	rs6700381	A	G	0.3042	0.1356	1.214	0.7851	1.876	0.3837
1	239523874	rs6429135	G	A	0.01667	1	0.4065	0.04995	3.308	0.4
1	239534570	rs4659542	T	C	0.03194	1	0.6376	0.1745	2.33	0.4961
1	239535411	rs1938233	G	A	0.1042	0.002068	0.6657	0.3468	1.278	0.2211
1	239538090	rs11800276	T	C	0.05	0.2158	0.6975	0.2758	1.764	0.4467
1	239555593	rs6675386	T	C	0.15	0.6801	1.024	0.6017	1.744	0.9297
1	239564682	rs4659544	A	C	0.1319	0.2448	1.088	0.6347	1.865	0.7588
1	239567065	rs10925877	A	G	0.1639	0.1827	0.9827	0.5742	1.682	0.9491
1	239574661	rs11577797	C	T	0.2264	0.7639	0.8665	0.5412	1.387	0.5507
1	239581298	rs12137225	T	C	0.2694	0.5027	1.244	0.8044	1.923	0.3267
1	239592178	rs4557960	G	A	0.4847	0.5993	1.041	0.7166	1.511	0.8342
1	239592534	rs10925884	T	C	0.4833	0.6743	1.031	0.7094	1.497	0.8739
1	239601840	rs4233478	G	A	0.03056	0.2816	1.03	0.3443	3.078	0.9584
1	239605319	rs9970217	G	A	0.02222	0.1566	0.2631	0.03351	2.065	0.204
1	239608402	rs10925887	A	G	0.2722	0.1825	0.9739	0.6377	1.487	0.9026
1	239610620	rs6698111	A	G	0.3583	0.4221	0.8792	0.5935	1.302	0.5206
1	239611507	rs12141123	G	A	0.1569	0.8438	1.082	0.6382	1.835	0.7697
1	239612188	rs6681143	T	C	0.04167	0.4675	1.011	0.3998	2.556	0.982
1	239640268	rs12136103	A	C	0.1528	1	0.7929	0.4523	1.39	0.418
1	239644171	rs13373941	G	T	0.02361	1	0.6478	0.1396	3.006	0.5792
1	239652772	rs13374342	C	T	0.01944	1	0.3061	0.03718	2.52	0.2711
1	239658611	rs946355	A	G	0.1583	0.8435	0.8772	0.5094	1.511	0.6366
1	239659454	rs12033290	G	A	0.2708	0.3504	0.9171	0.5946	1.414	0.6953
1	239661819	rs1796829	C	T	0.07083	0.02388	1.273	0.6541	2.478	0.4774
1	239676392	rs12136288	C	T	0.2792	0.1175	1.044	0.6911	1.578	0.8371
1	239677004	rs1782357	G	A	0.4903	0.5268	0.9533	0.6477	1.403	0.8082
1	239677185	rs12058126	T	C	0.01944	0.1209	0.7743	0.1721	3.484	0.7388
1	239678115	rs12118163	A	C	0.1556	0.3217	0.8683	0.5149	1.464	0.5964
1	239679543	rs1796830	A	C	0.4819	0.2909	0.8792	0.5934	1.303	0.5209
1	239686177	rs2248922	A	G	0.4847	0.3984	1.099	0.7427	1.627	0.6358
1	239689973	rs1218672	C	T	0.4847	0.5265	1.054	0.7147	1.555	0.7902
1	239690740	rs12564240	A	C	0.01806	1	2.364	0.7187	7.774	0.1567
1	239691469	rs1218667	C	T	0.4861	0.46	1.093	0.7394	1.616	0.6553
1	239691760	rs1218666	T	C	0.4778	0.1406	0.9492	0.6403	1.407	0.7952
1	239698862	rs10925907	G	A	0.2889	0.443	0.9359	0.6153	1.424	0.7569
1	239699124	rs9287229	C	T	0.4917	0.5282	1.072	0.7381	1.557	0.7155
1	239700321	rs1218661	T	G	0.4167	0.3303	0.6302	0.4269	0.9304	0.02018
1	239701246	rs16838444	G	T	0.09167	1	0.4606	0.2004	1.058	0.0678
1	239703278	rs10754672	A	G	0.2667	0.3479	0.771	0.488	1.218	0.2652
1	239708833	rs1416381	C	T	0.2681	0.4202	0.7404	0.4677	1.172	0.1997
1	239712161	rs1218659	G	A	0.04167	0.4675	0.4059	0.1175	1.402	0.1539
1	239713473	rs11806655	T	C	0.4125	0.1572	0.8986	0.6138	1.316	0.5827
1	239713659	rs10925915	T	G	0.4042	0.189	0.9721	0.6652	1.421	0.8839
1	239717119	rs10925917	G	A	0.3222	0.2776	1.113	0.7483	1.656	0.5972
1	239717680	rs12034521	T	G	0.05694	0.09698	1.792	0.8991	3.573	0.09739
1	239719817	rs12074530	G	A	0.1222	0.8044	0.7123	0.3742	1.356	0.3015
1	239720458	rs12406060	C	T	0.4264	0.1619	0.9961	0.685	1.449	0.9837
1	239725415	rs6670526	A	C	0.09444	0.1115	1.212	0.673	2.183	0.5218
1	239743142	rs10925918	G	A	0.2764	0.0487	0.932	0.6105	1.423	0.7442
1	239744308	rs12047701	T	C	0.02639	1	1.495	0.4938	4.524	0.4769
1	239748949	rs1899617	G	A	0.05556	0.08583	0.6007	0.2314	1.56	0.2952
1	239750320	rs10802776	A	G	0.1111	0.06225	1.17	0.6677	2.049	0.5839
1	239750392	rs10802777	G	A	0.1264	0.001424	1.098	0.6576	1.833	0.7207
1	239751065	rs4376722	T	C	0.1458	0.03195	0.937	0.5478	1.603	0.8122
1	239767145	rs10925924	T	G	0.2667	0.05824	1.079	0.7124	1.633	0.7205
1	239768800	rs6429140	A	G	0.2847	0.3644	0.9428	0.6135	1.449	0.7884
1	239771818	rs11805950	A	C	0.1542	0.5447	1.081	0.6479	1.803	0.7664
1	239774393	rs17594385	G	A	0.1014	1	1.153	0.6176	2.152	0.6552
1	239775817	rs6688669	G	A	0.3125	0.01936	0.9284	0.6308	1.366	0.7062
1	239775828	rs16838567	G	A	0.02778	0.001432	1.05	0.3642	3.029	0.9276
1	239776089	rs16838569	A	G	0.02778	1	1.829	0.6206	5.392	0.2735
1	239781166	rs6690612	C	T	0.2208	0.5398	0.7537	0.4597	1.236	0.2624
1	239793216	rs7527924	G	A	0.3333	0.722	0.7582	0.4984	1.153	0.1958
1	239798348	rs10925934	A	C	0.4056	0.9129	0.9667	0.6586	1.419	0.8625
1	239800851	rs12097526	T	C	0.2819	0.297	0.8606	0.5553	1.334	0.502
1	239807920	rs1867263	A	G	0.3861	0.6563	0.9665	0.6574	1.421	0.8622
1	239809739	rs16832149	A	G	0.0625	0.03996	1.239	0.6172	2.488	0.5465
1	239826659	rs2355232	G	A	0.3111	0.3903	0.7443	0.4794	1.156	0.1884
1	239826988	rs2165872	A	G	0.3792	1	0.9675	0.6526	1.435	0.8695
1	239828350	rs16838637	G	A	0.4833	0.7514	0.9541	0.6507	1.399	0.8099
1	239833100	rs10754677	A	G	0.4847	0.6729	0.9733	0.6641	1.426	0.8894
1	239835403	rs1899613	T	C	0.3875	1	0.9251	0.6239	1.372	0.6986
1	239840107	rs1867265	T	C	0.3708	0.8213	0.9296	0.6219	1.39	0.7219
1	239845570	rs17649827	C	A	0.06667	0.6637	0.8724	0.4031	1.888	0.7288
1	239857524	rs2355237	G	A	0.4778	0.006142	0.9386	0.6174	1.427	0.7668
1	239859490	rs988231	G	A	0.425	0.5897	1.211	0.8224	1.782	0.3326
1	239862101	rs6694025	T	C	0.1014	0.5585	0.6042	0.2903	1.257	0.1779
1	239862411	rs7513746	G	A	0.4097	1	0.8381	0.5654	1.242	0.3792
1	239870621	rs10802794	C	T	0.4625	1	1.499	1.024	2.193	0.03721
1	239877266	rs6429154	G	A	0.4375	1	0.8297	0.5643	1.22	0.3428
1	239877721	rs6663632	C	A	0.4833	0.8336	1.364	0.9375	1.984	0.1047
1	239881203	rs1431719	G	A	0.4208	0.3869	0.6553	0.444	0.9671	0.03331
1	239881878	rs12047255	A	G	0.05556	0.08583	1.587	0.7763	3.245	0.2056
1	239881926	rs891700	A	G	0.4375	0.4537	1.011	0.6838	1.494	0.9578
1	239882018	rs7531783	A	C	0.2319	0.1032	1.27	0.8096	1.992	0.2982
1	239882446	rs12022014	T	C	0.1181	0.001304	1.076	0.6366	1.818	0.7846
1	239882599	rs717227	C	T	0.4514	0.6707	1.088	0.7414	1.597	0.666
1	239885810	rs1431721	A	C	0.4917	0.916	0.9453	0.6447	1.386	0.773
1	239900046	rs16838848	A	G	0.1194	0.6172	0.8006	0.4363	1.469	0.4729
1	239901645	rs1416789	A	G	0.4708	0.05678	0.965	0.6746	1.381	0.8455
1	239902841	rs10802801	A	G	0.4278	0.4515	0.8337	0.5619	1.237	0.3662
1	239905189	rs12059584	C	A	0.06528	0.6547	0.5688	0.2343	1.381	0.2125
1	239906616	rs11578320	C	T	0.08611	0.009678	0.5573	0.2529	1.228	0.147
1	239907420	rs7527723	G	A	0.06528	1	0.8973	0.394	2.043	0.7964
1	239917246	rs10925971	C	T	0.3389	1	0.8091	0.5366	1.22	0.312
1	239924870	rs6703930	C	T	0.4347	0.163	0.6835	0.4533	1.03	0.06922
1	239925001	rs7533041	A	G	0.06389	0.1662	0.9692	0.4662	2.015	0.9333
1	239925109	rs7533134	A	G	0.275	0.2927	0.9426	0.6093	1.458	0.7907
1	239927032	rs2841036	C	T	0.2625	0.6844	1.023	0.6492	1.613	0.9209
1	239928917	rs654209	A	G	0.2389	0.146	0.9917	0.6136	1.603	0.9727
1	239929905	rs479933	T	C	0.2236	0.2873	1.003	0.6202	1.622	0.9905
1	239934541	rs2841037	A	G	0.1194	0.8015	1.181	0.6569	2.125	0.5777
1	239935351	rs663927	A	G	0.2333	1	0.8883	0.5543	1.424	0.6226
1	239942610	rs2790329	A	G	0.1444	0.5216	1.195	0.7045	2.028	0.5086
1	239943527	rs1578176	G	A	0.1208	0.8026	1.067	0.5882	1.936	0.831
1	239945771	rs614992	T	G	0.1292	0.8156	1.096	0.6181	1.943	0.754
1	239946076	rs626694	T	C	0.175	0.06949	0.5056	0.2866	0.8919	0.01852
1	239951045	rs7555000	G	A	0.02222	0.1566	0.5789	0.1375	2.437	0.4561
1	239954252	rs483411	C	T	0.4347	0.2379	0.7237	0.4817	1.087	0.1194
1	239955676	rs693948	C	T	0.3861	0.6563	0.7299	0.4888	1.09	0.1237
1	239955965	rs536071	G	A	0.3583	0.5664	0.7868	0.5256	1.178	0.2442
1	239958142	rs606709	A	G	0.3528	0.4886	0.7845	0.5236	1.176	0.2396
1	239958622	rs619214	G	T	0.4986	0.2917	0.7618	0.5125	1.132	0.1787
1	239958668	rs619288	T	C	0.3514	0.2988	0.7011	0.4663	1.054	0.08781
1	239959100	rs621536	A	G	0.375	0.006792	1.053	0.7338	1.511	0.7793
1	239964472	rs6429156	C	A	0.02222	1	2.148	0.6923	6.665	0.1857
1	239965310	rs1111249	G	A	0.3903	0.1839	0.9662	0.6603	1.414	0.8595
1	239970097	rs12059546	G	A	0.2361	0.05622	0.8578	0.5564	1.323	0.4876
1	239971695	rs535514	T	C	0.4833	0.5285	0.9342	0.6415	1.361	0.7229
1	239971919	rs558438	A	G	0.2153	0.877	1.279	0.8213	1.992	0.2761
1	239974170	rs1110615	A	G	0.2153	0.01204	0.9957	0.6507	1.524	0.9841
1	239975269	rs542542	G	T	0.03611	0.07003	2.139	0.9271	4.934	0.07468
1	239975409	rs543540	C	A	0.2097	0.0007005	1.561	1.041	2.342	0.0313
1	239982376	rs1072320	G	A	0.2417	0.5661	1.09	0.7092	1.676	0.6939
1	239982390	rs1072319	T	C	0.2139	0.08521	0.8081	0.5116	1.276	0.3608
1	239984051	rs10802807	A	G	0.2069	0.009356	1.156	0.7606	1.756	0.4976
1	239987651	rs12033608	A	G	0.2167	0.0009571	1.085	0.72	1.636	0.6958
1	239988849	rs7536133	T	C	0.2264	0.1759	1.061	0.6872	1.637	0.7903
1	239991795	rs618713	C	T	0.1125	0.5974	0.7362	0.3777	1.435	0.3683
1	239992286	rs621060	G	A	0.1667	0.5697	1.362	0.8181	2.266	0.235
1	239994906	rs685548	T	G	0.4403	0.5211	1.28	0.8835	1.854	0.1919
1	240001049	rs622628	A	G	0.375	0.07154	1.662	1.149	2.405	0.006986
1	240001917	rs12083003	G	A	0.1	0.7686	0.5954	0.2872	1.235	0.1635
1	240002419	rs1304352	C	A	0.1	0.3787	0.5943	0.2882	1.225	0.1587
1	240002849	rs546135	T	G	0.01528	1	1.94	0.4543	8.283	0.3709
1	240005982	rs6686627	G	A	0.01389	1	2.002	0.4851	8.267	0.3371
1	240006551	rs559303	T	C	0.03333	0.3272	0.8328	0.2941	2.358	0.7304
1	240006785	rs602117	A	G	0.4694	0.002116	0.6207	0.4309	0.8941	0.01043
1	240011753	rs1594513	C	A	0.2458	0.2545	0.7881	0.5057	1.228	0.2928
1	240011910	rs12094343	A	G	0.01806	1	0.8923	0.1872	4.254	0.8863
1	240015179	rs2790326	A	C	0.06528	0.6547	1.619	0.7735	3.389	0.2011
1	240018307	rs528011	G	T	0.4722	0.02622	0.7075	0.4919	1.018	0.06203
1	240039840	rs17598757	C	T	0.05694	0.617	0.6208	0.2446	1.575	0.3157
1	240040098	rs6682181	G	A	0.05	0.6018	0.9128	0.3656	2.279	0.845
1	240048298	rs2217533	G	A	0.1403	0.0003277	0.8454	0.5015	1.425	0.5284
1	240048625	rs10802810	A	G	0.4083	1	1.169	0.7933	1.721	0.4306
1	240048652	rs10802811	A	G	0.2986	0.8998	1.263	0.8354	1.91	0.2681
1	240051026	rs7419179	C	T	0.04028	0.4442	0.9198	0.3393	2.494	0.8695
1	240051340	rs10495447	A	G	0.3389	0.00675	1.704	1.182	2.457	0.00426
1	240052422	rs10802812	A	G	0.3056	0.3198	1.136	0.7446	1.732	0.555
1	240053444	rs530296	G	A	0.1347	0.3641	1.092	0.6114	1.949	0.7671
1	240054366	rs638711	C	T	0.04306	1	1.433	0.5476	3.752	0.4634
1	240054883	rs474930	T	C	0.4056	0.9129	1.31	0.889	1.931	0.1721
1	240055114	rs477470	C	A	0.4931	0.07372	0.7115	0.4883	1.037	0.07642
1	240055179	rs6678092	T	G	0.1472	0.5348	1.028	0.5959	1.772	0.9219
1	240055405	rs13374431	G	A	0.02361	0.1758	0.9104	0.2652	3.125	0.8815
1	240055473	rs10495448	A	G	0.325	0.7185	1.269	0.8453	1.906	0.2504
1	240056299	rs10802815	G	A	0.4736	0.5981	1.284	0.8671	1.9	0.2122
1	240060328	rs16839034	G	T	0.1153	0.6016	0.8834	0.4776	1.634	0.6927
1	240062123	rs10926008	G	A	0.3861	0.15	0.7702	0.5109	1.161	0.2126
1	240063711	rs7527677	T	G	0.175	0.01619	0.9932	0.6123	1.611	0.9779
1	240063821	rs4620530	T	G	0.4667	1	1.144	0.7743	1.69	0.4993
1	240064136	rs10926010	G	A	0.2486	0.7794	0.7288	0.4533	1.172	0.1917
1	240064538	rs10399860	G	A	0.3111	0.6229	0.6713	0.4345	1.037	0.07246
1	240068520	rs17658129	A	G	0.02083	1	1.444	0.4342	4.801	0.5491
1	240070187	rs6701181	T	C	0.45	0.08863	0.757	0.5178	1.107	0.1507
1	240070603	rs3738435	C	T	0.2292	0.8818	0.8663	0.5316	1.412	0.5648
1	240091765	rs6666471	A	G	0.4792	1	1.327	0.9066	1.942	0.1455
1	240095692	rs10926018	C	A	0.05972	1	0.8061	0.3497	1.858	0.613
1	240095803	rs10926019	C	T	0.1875	0.4877	0.6751	0.3901	1.168	0.1603
1	240098415	rs10081951	A	C	0.2597	0.2166	0.9347	0.6117	1.428	0.7547
1	240101837	rs7528460	C	T	0.4861	0.04475	0.925	0.6176	1.385	0.705
1	240112614	rs10926025	T	C	0.4042	0.585	0.914	0.6149	1.358	0.6565
1	240113286	rs1538023	T	C	0.2931	0.07507	0.8225	0.5459	1.239	0.3501
1	240113513	rs12121905	C	T	0.1514	0.222	2.76	1.644	4.633	0.0001227
1	240114267	rs12122082	G	A	0.1319	0.01806	1.392	0.862	2.249	0.176
1	240114540	rs1471351	T	C	0.1528	0.06638	1.131	0.6922	1.848	0.6229
1	240117721	rs10926030	A	C	0.1986	0.7427	1.173	0.7392	1.863	0.4976
1	240118265	rs1984165	T	C	0.2583	0.2725	1.147	0.7613	1.729	0.5112
1	240119749	rs7538106	C	T	0.4736	0.3976	1.122	0.7725	1.631	0.5446
1	240121828	rs7544436	T	C	0.2333	0.66	0.97	0.6188	1.52	0.8942
1	240123896	rs4409640	A	G	0.2083	0.1535	0.7941	0.495	1.274	0.339
1	240124190	rs10802818	T	C	0.2069	0.2606	0.8123	0.5042	1.309	0.3931
1	240124315	rs4659556	C	T	0.3194	0.08913	1.133	0.7705	1.667	0.5248
1	240127552	rs12130367	G	A	0.1819	0.478	0.7512	0.447	1.262	0.2799
1	240128473	rs12740260	T	G	0.09444	0.2279	0.7137	0.351	1.451	0.3514
1	240129336	rs16839201	T	C	0.3042	0.3832	0.8194	0.5384	1.247	0.3526
1	240129356	rs6661696	G	A	0.3194	0.3317	1.034	0.6927	1.543	0.8702
1	240129497	rs12732211	C	T	0.1472	0.2978	1.04	0.5783	1.869	0.8967
1	240130042	rs12135917	A	G	0.2042	1	0.8079	0.4948	1.319	0.3938
1	240130088	rs10926042	T	C	0.3111	0.1399	0.8229	0.5449	1.243	0.3539
1	240130889	rs4631676	A	G	0.4097	0.003254	0.6607	0.451	0.9678	0.03334
1	240132580	rs10802821	A	G	0.2875	0.3028	0.7931	0.5203	1.209	0.2809
1	240133746	rs12077571	G	A	0.4319	0.06752	0.7584	0.517	1.112	0.1571
1	240134382	rs2126378	G	A	0.1194	1	1.378	0.7952	2.389	0.2529
1	240135772	rs16839209	A	G	0.08472	0.007972	0.4004	0.1736	0.9238	0.0319
1	240136357	rs10158114	A	G	0.0375	0.009628	0.6023	0.2115	1.715	0.3423
1	240137149	rs12757239	A	C	0.1	1	0.6461	0.3101	1.346	0.2437
1	240137811	rs10495451	T	C	0.3069	0.3221	1.051	0.7039	1.571	0.8063
1	240140563	rs1381526	C	T	0.1597	1	1.16	0.7011	1.921	0.5629
1	240140699	rs12138402	G	A	0.1278	0.6337	1.331	0.7868	2.252	0.2864
1	240140986	rs12119833	A	C	0.3653	0.6504	1.048	0.7051	1.558	0.8158
1	240145409	rs6660960	A	G	0.0125	1	0.6144	0.07414	5.092	0.6517
1	240146525	rs1415277	T	C	0.4014	1	0.9156	0.617	1.359	0.6615
1	240151019	rs12138267	G	A	0.1667	0.2551	0.8845	0.5298	1.477	0.6388
1	240152077	rs2169454	C	A	0.2347	0.6614	0.9685	0.614	1.527	0.8903
1	240157086	rs7539606	G	A	0.1194	0.0004024	1.344	0.8299	2.177	0.2294
1	240170796	rs2065914	C	T	0.3917	0.5084	1.028	0.6941	1.523	0.8895
1	240171059	rs10926054	A	G	0.3903	0.5804	1.033	0.6975	1.53	0.8717
1	240172395	rs6429174	G	T	0.3181	0.2244	1.227	0.808	1.863	0.3372
1	240173282	rs6677092	C	T	0.4056	0.08108	0.894	0.5927	1.349	0.5933
1	240173483	rs16839314	T	C	0.2069	0.1481	0.9198	0.576	1.469	0.7263
1	240176600	rs10802825	G	A	0.4514	0.3951	0.933	0.6307	1.38	0.7284
1	240176633	rs10802826	A	G	0.2875	0.5221	0.8381	0.5395	1.302	0.432
1	240176705	rs10802828	A	G	0.4542	0.3963	0.9134	0.6178	1.35	0.6497
1	240178183	rs7538071	A	G	0.3194	0.4667	1.068	0.7159	1.593	0.7469
1	240181417	rs2095629	A	G	0.2222	0.2213	1.194	0.7704	1.851	0.4275
1	240182844	rs2883722	A	G	0.475	0.5273	1.112	0.7505	1.646	0.5977
1	240183786	rs2066300	C	T	0.4569	0.3975	1.11	0.7454	1.652	0.6081
1	240184446	rs931009	T	C	0.2514	1	0.9636	0.6234	1.489	0.8676
1	240190935	rs10495453	A	G	0.075	0.2428	2.012	1.006	4.024	0.04794
1	240191225	rs10495454	A	G	0.07222	0.2384	2.476	1.237	4.956	0.01043
1	240191654	rs10495455	T	C	0.2222	0.2213	0.9957	0.6432	1.541	0.9845
1	240204140	rs6677714	G	A	0.2333	0.66	0.9678	0.6197	1.511	0.8855
1	240206057	rs1539199	A	G	0.2306	0.7677	1.023	0.6572	1.593	0.9188
1	240206612	rs6685044	C	A	0.4847	0.2477	1.021	0.7053	1.477	0.9139
1	240206827	rs12096705	T	C	0.1569	0.6892	0.9098	0.5362	1.544	0.7262
1	240206985	rs10926087	A	C	0.4153	0.8289	0.9639	0.6571	1.414	0.851
1	240207638	rs12240267	T	C	0.01389	1	3.679	0.9013	15.02	0.06951
1	240207719	rs12239916	T	G	0.04167	1	3.432	1.429	8.242	0.005809
1	240207793	rs6672784	G	A	0.4125	0.9134	0.9145	0.6221	1.344	0.6496
1	240219128	rs12144492	G	T	0.4167	1	1.125	0.7674	1.649	0.5467
1	240219224	rs10926098	C	T	0.2014	0.6245	1.186	0.7541	1.865	0.4603
1	240221391	rs12069776	T	C	0.1986	0.7427	1.156	0.7298	1.832	0.5363
1	240221810	rs12750658	C	A	0.1986	0.7427	1.174	0.7415	1.86	0.4932
1	240224720	rs10926106	C	T	0.2153	1	1.496	0.9569	2.339	0.07724
1	240224754	rs11579499	T	C	0.2153	0.877	0.781	0.486	1.255	0.307
1	240225383	rs6429176	A	G	0.4	0.743	0.9424	0.6412	1.385	0.7625
1	240225420	rs6429177	A	C	0.4458	0.2423	0.9788	0.6765	1.416	0.9096
1	240225460	rs6429178	T	G	0.2069	0.009356	0.9048	0.579	1.414	0.6604
1	240226260	rs10926107	T	C	0.4403	0.6688	0.9372	0.6414	1.369	0.7377
1	240226821	rs10926111	T	C	0.4625	0.01106	0.7413	0.5138	1.069	0.1093
1	240227948	rs10495457	A	G	0.4722	0.07205	0.8045	0.5565	1.163	0.2475
1	240228189	rs10754690	G	A	0.4708	0.05678	0.7804	0.5394	1.129	0.1881
1	240236430	rs6429180	A	G	0.3694	0.2129	0.8795	0.5948	1.3	0.5199
1	240238025	rs7515731	A	C	0.1875	0.08139	1.136	0.7166	1.801	0.5877
1	240240025	rs4659562	G	A	0.1556	0.8424	0.9449	0.5609	1.592	0.8313
1	240243464	rs11579750	C	T	0.1083	0.5892	1.009	0.5476	1.859	0.9772
1	240258525	rs12143985	C	T	0.4319	0.8307	0.8499	0.575	1.256	0.4144
1	240266540	rs10926125	G	A	0.07222	0.7054	1.183	0.5615	2.491	0.6589
1	240283081	rs12145060	A	G	0.3444	1	1.161	0.78	1.729	0.4613
1	240283736	rs11810574	G	A	0.05833	0.6209	0.8002	0.3336	1.919	0.6175
1	240286855	rs12021945	C	T	0.3292	1	1.165	0.779	1.743	0.4568
1	240295364	rs6698474	A	G	0.3861	0.5045	1.171	0.8022	1.71	0.4132
1	240295875	rs720163	G	A	0.3778	0.4329	1.206	0.8236	1.767	0.3354
1	240296082	rs12123407	A	G	0.4153	0.7446	1.276	0.8665	1.878	0.2172
1	240296107	rs6690640	A	G	0.3625	0.82	0.6388	0.4147	0.9842	0.04213
1	240297030	rs17669038	C	A	0.09028	0.337	1.755	0.9298	3.312	0.08268
1	240298817	rs1982530	C	T	0.09167	0.7535	1.653	0.8857	3.086	0.1144
1	240301532	rs12565137	A	G	0.02778	0.2376	1.407	0.5003	3.956	0.5176
1	240307048	rs16848431	T	C	0.1986	0.5116	1.01	0.6331	1.611	0.9667
1	240308382	rs10926141	C	A	0.4597	0.09074	0.88	0.6085	1.273	0.4971
1	240308410	rs17669345	C	T	0.175	0.5841	0.8978	0.5365	1.502	0.6815
1	240310698	rs6667904	G	A	0.4972	0.05824	0.9868	0.6826	1.426	0.9435
1	240311134	rs2355834	C	T	0.5	0.4003	1.083	0.7402	1.584	0.682
1	240312435	rs10737842	C	T	0.4444	0.3954	0.929	0.6343	1.361	0.7052
1	240314586	rs10926145	G	A	0.06111	1	0.9992	0.4416	2.261	0.9984
1	240315392	rs10926146	C	T	0.04861	0.5804	0.9732	0.3936	2.406	0.9531
1	240318571	rs6663593	C	A	0.1694	0.7109	0.9224	0.548	1.552	0.761
1	240319907	rs10926147	G	A	0.2889	0.7003	0.9451	0.6157	1.451	0.7962
1	240336853	rs6691735	G	A	0.2681	0.02183	1.214	0.7586	1.942	0.4193
1	240338133	rs12092459	C	A	0.06389	0.04635	0.7775	0.3519	1.718	0.5337
1	240338827	rs12723259	T	G	0.06389	1	3.209	1.608	6.406	0.0009458
1	240339888	rs7542817	T	C	0.1778	1	0.9892	0.6017	1.626	0.9659
1	240339918	rs7511696	C	T	0.1778	0.8566	1.061	0.6531	1.723	0.8119
1	240340057	rs7511877	C	T	0.1792	0.5917	1.053	0.6512	1.704	0.8324
1	240340616	rs11591010	C	T	0.1681	0.08688	1.144	0.7188	1.822	0.5699
1	240341811	rs11577744	A	G	0.1556	0.001985	1.815	1.151	2.862	0.01035
1	240345734	rs7530706	C	T	0.2292	0.1356	1.545	1.025	2.329	0.03771
1	240346303	rs11589961	A	G	0.2014	0.00296	0.7518	0.4718	1.198	0.2301
1	240349916	rs9970045	A	G	0.2569	0.7823	1.014	0.6602	1.557	0.9498
1	240351241	rs10495460	A	G	0.05417	1	1.246	0.5473	2.837	0.6003
1	240351628	rs4659948	T	C	0.4597	0.001489	1.211	0.8527	1.719	0.2851
1	240352790	rs1341815	T	G	0.4292	0.333	0.9996	0.6867	1.455	0.9983
1	240353260	rs7544483	A	G	0.1958	0.09292	0.7251	0.4419	1.19	0.2031
1	240357637	rs12057575	G	A	0.2028	0.02209	0.7544	0.4694	1.212	0.2443
1	240358173	rs1020709	A	G	0.3611	0.5681	0.9622	0.6429	1.44	0.8514
1	240358423	rs1020708	A	G	0.4222	1	1.124	0.7651	1.652	0.5508
1	240358485	rs1037666	C	T	0.3792	0.9112	0.9649	0.6503	1.432	0.8594
1	240360119	rs12562593	C	T	0.1222	0.002609	0.9293	0.5367	1.609	0.7936
1	240366462	rs7531670	C	T	0.3111	0.06495	0.9484	0.6156	1.461	0.81
1	240374809	rs10926167	C	T	0.3528	1	0.927	0.6174	1.392	0.7149
1	240376531	rs10926168	G	A	0.3292	0.8118	0.8984	0.5936	1.36	0.6121
1	240378658	rs12035407	A	G	0.2847	0.07076	1.129	0.7298	1.746	0.5862
1	240382027	rs6659510	A	G	0.2556	0.8901	1.072	0.701	1.64	0.7477
1	240388476	rs7520065	G	T	0.3375	0.9062	0.9045	0.6001	1.363	0.6314
1	240402653	rs7550088	T	C	0.3819	0.1177	0.877	0.5776	1.332	0.5381
1	240402868	rs1160508	T	G	0.3583	1	0.9784	0.658	1.455	0.914
1	240407163	rs1456655	C	T	0.3528	0.2999	0.6319	0.4121	0.969	0.03534
1	240407307	rs1456657	C	T	0.35	0.9077	0.62	0.4059	0.947	0.02698
1	240420089	rs897662	A	G	0.3194	1	1.204	0.8037	1.802	0.3685
1	240424857	rs10926185	C	T	0.25	0.123	0.7215	0.4623	1.126	0.1506
1	240424944	rs10926186	G	A	0.4417	0.5227	1.103	0.7488	1.623	0.6209
1	240427067	rs716603	A	G	0.4403	0.5937	1.109	0.7539	1.63	0.6002
1	240428265	rs10926188	G	A	0.3306	1	1.224	0.8189	1.828	0.3247
1	240434513	rs16839690	T	C	0.2389	0.7719	0.7007	0.4393	1.118	0.1355
1	240435787	rs17626030	C	T	0.1917	0.1237	0.6587	0.3977	1.091	0.1049
1	240437871	rs6694063	G	A	0.05833	0.02471	0.999	0.4768	2.093	0.9978
1	240438307	rs16839692	A	G	0.2611	0.5847	0.8964	0.5719	1.405	0.6335
1	240439717	rs4659953	T	C	0.4778	0.4	0.9699	0.6581	1.429	0.877
1	240441142	rs4659568	A	G	0.4014	0.4425	0.9797	0.6504	1.476	0.9217
1	240444169	rs7531591	A	G	0.06806	0.3915	0.6268	0.2638	1.489	0.29
1	240445545	rs6429198	C	T	0.3236	0.0007092	1.128	0.7842	1.624	0.5151
1	240445596	rs17672135	C	T	0.08333	0.4922	0.9267	0.4539	1.892	0.8344
1	240445712	rs1456648	G	T	0.08194	0.4923	0.95	0.4637	1.946	0.8884
1	240446096	rs1542400	T	G	0.4181	0.3868	1.161	0.797	1.691	0.437
1	240446633	rs11586290	T	C	0.08056	0.2695	0.7968	0.3899	1.628	0.5333
1	240448434	rs6673167	T	G	0.08056	0.4916	0.823	0.4046	1.674	0.5909
1	240449759	rs4659954	A	G	0.3111	1	0.9976	0.6614	1.505	0.9908
1	240452627	rs10754696	T	C	0.3264	0.9046	1.002	0.668	1.502	0.9937
1	240453628	rs10754697	A	G	0.3194	1	0.988	0.6555	1.489	0.9538
1	240453639	rs6690616	A	G	0.1653	0.8502	0.965	0.575	1.62	0.8928
1	240453680	rs6693097	T	G	0.1667	0.8499	1.033	0.6197	1.721	0.9017
1	240453891	rs1350224	G	A	0.01944	1	1.318	0.3449	5.036	0.6865
1	240463718	rs10926208	G	A	0.1333	0.8185	0.9379	0.5316	1.655	0.825
1	240469131	rs4659571	A	G	0.2514	0.8894	1.04	0.6798	1.592	0.8553
1	240471621	rs12143787	A	G	0.2306	0.8818	1.328	0.8635	2.044	0.1963
1	240472545	rs994276	C	T	0.4417	1	1.202	0.8219	1.758	0.3428
1	240472692	rs994277	G	A	0.4417	0.9149	0.8776	0.5977	1.289	0.5053
1	240472745	rs994278	T	C	0.1917	0.7362	1.559	0.9843	2.471	0.05844
1	240473025	rs12022375	T	C	0.3222	1	1.166	0.7775	1.747	0.4583
1	240473035	rs12040084	G	A	0.3153	0.3943	1.154	0.757	1.759	0.5058
1	240475110	rs10926211	G	A	0.3736	1	0.8482	0.5707	1.26	0.4152
1	240475346	rs6701541	G	A	0.03472	0.3504	1.279	0.4831	3.386	0.6204
1	240475558	rs41467546	G	A	0.25	0.7788	1.009	0.6549	1.554	0.9679
1	240479065	rs4233480	A	G	0.4569	0.7499	0.9508	0.653	1.385	0.7926
1	240481762	rs12021548	C	T	0.1278	0.6337	0.9737	0.5524	1.716	0.9266
1	240481845	rs12023949	A	G	0.1236	1	0.863	0.4716	1.579	0.6327
1	240485775	rs17627620	T	C	0.05556	0.08583	0.7381	0.3159	1.725	0.4831
1	240486721	rs13374744	T	C	0.1653	1	1.243	0.7508	2.059	0.3975
1	240492414	rs6677726	C	T	0.1167	0.003912	0.9244	0.5237	1.632	0.7864
1	240492734	rs3795677	A	G	0.2889	0.8979	1.012	0.6684	1.533	0.9538
1	240493290	rs10157105	G	A	0.2903	1	1.047	0.6947	1.579	0.8248
1	240496759	rs7530215	G	T	0.4069	0.4469	0.9997	0.6837	1.462	0.9988
1	240497598	rs12122068	C	T	0.2417	0.8857	0.8106	0.5149	1.276	0.3646
1	240498229	rs10926222	T	C	0.4056	0.9129	0.9287	0.6301	1.369	0.7086
1	240498247	rs10926223	C	T	0.2361	0.661	0.868	0.5489	1.372	0.5447
1	240500852	rs7540650	G	A	0.01111	1	1.584	0.2914	8.607	0.5945
1	240507611	rs10495465	G	A	0.09028	0.1906	1.001	0.5297	1.892	0.9974
1	240508458	rs12130718	A	G	0.325	0.2793	0.8503	0.5569	1.298	0.4528
1	240508567	rs10495466	A	G	0.08889	0.1807	1.035	0.5493	1.952	0.9144
1	240510401	rs6429201	A	G	0.01111	1	3.821	0.8804	16.58	0.07348
1	240512652	rs12404762	C	T	0.1181	0.1294	0.8907	0.4954	1.601	0.699
1	240524112	rs9725329	G	T	0.2917	0.09899	0.7957	0.508	1.246	0.3181
1	240524580	rs12095342	C	T	0.4472	0.6706	1.098	0.7557	1.594	0.625
1	240526634	rs12146143	T	C	0.2069	0.3358	0.7843	0.4793	1.283	0.3333
1	240528954	rs4412583	T	C	0.3194	0.8083	1.097	0.7313	1.645	0.6551
1	240533352	rs9725359	C	A	0.3458	1	1.05	0.7012	1.574	0.8112
1	240547720	rs12563220	T	C	0.09583	0.2277	1.197	0.6297	2.276	0.5831
1	240548519	rs9661858	C	A	0.3458	0.1294	1.349	0.8875	2.05	0.1612
1	240549316	rs10754699	T	C	0.4833	0.2454	1.379	0.9242	2.058	0.1155
1	240550077	rs1537850	C	T	0.3389	0.9064	0.9611	0.6458	1.43	0.845
1	240552223	rs9662388	A	G	0.1722	0.8544	0.5289	0.2975	0.9403	0.03003
1	240554447	rs1537849	C	T	0.4806	0.8336	0.8223	0.5526	1.224	0.3346
1	240554988	rs2184711	G	A	0.4833	0.7514	0.8027	0.539	1.195	0.2793
1	240561727	rs9287233	C	A	0.3278	0.8108	1.156	0.7823	1.708	0.4668
1	240561947	rs9283429	T	C	0.1056	0.7817	1.485	0.8262	2.668	0.1864
1	240567971	rs9726599	G	A	0.01667	1	0.294	0.03588	2.409	0.2539
1	240583596	rs1889869	G	A	0.2181	0.08743	0.3173	0.1698	0.5928	0.000319
1	240594411	rs12080764	C	T	0.02361	1	0.2236	0.0276	1.812	0.1605
1	240596364	rs9726390	T	C	0.1708	0.8524	1.096	0.664	1.81	0.7192
1	240596546	rs9662989	C	T	0.1931	0.6114	1.047	0.6484	1.689	0.8519
1	240596675	rs12145827	T	C	0.4444	0.288	0.8599	0.5911	1.251	0.4298
1	240599797	rs10926255	C	T	0.4444	0.6709	0.7757	0.5265	1.143	0.1988
1	240603029	rs10802869	G	A	0.3444	0.6404	0.9055	0.6094	1.345	0.6231
1	240603102	rs11799544	T	C	0.09583	0.009332	0.723	0.3678	1.421	0.3469
1	240603314	rs2152556	G	A	0.3417	0.6403	0.9279	0.6237	1.381	0.7121
1	240603400	rs10926257	T	G	0.09306	0.02341	0.7035	0.3456	1.432	0.3321
1	240605623	rs17682283	C	A	0.3819	0.5778	1.545	1.057	2.257	0.02463
1	240605668	rs9727716	G	A	0.025	1	1.411	0.4314	4.617	0.5689
1	240605694	rs12726617	C	T	0.4125	0.001567	2.438	1.681	3.536	2.623e-06
1	240606290	rs12744704	T	G	0.3764	0.4318	1.551	1.043	2.307	0.03035
1	240606591	rs11588029	G	A	0.1931	1	0.8973	0.5448	1.478	0.6701
1	240607564	rs12750633	A	G	0.2	0.4096	1.375	0.8833	2.142	0.1583
1	240608299	rs2883927	G	T	0.1944	0.867	0.9469	0.5812	1.543	0.8266
1	240608514	rs10754703	T	C	0.2389	1	0.6325	0.3876	1.032	0.0667
1	240609633	rs11576138	G	A	0.2347	1	0.5593	0.3368	0.9289	0.02477
1	240610720	rs9428842	A	G	0.05278	0.6117	5.859	2.815	12.2	2.288e-06
1	240610842	rs12410581	A	G	0.2333	0.3759	0.6217	0.378	1.022	0.06115
1	240611578	rs10802870	C	T	0.09722	0.1271	0.2798	0.1091	0.7173	0.008014
1	240611614	rs12096679	G	A	0.275	0.5994	1.6	1.04	2.46	0.03244
1	240612986	rs11590081	T	G	0.4319	0.1341	0.9143	0.6141	1.361	0.6591
1	240613203	rs10754704	G	A	0.2722	0.4242	0.9191	0.6045	1.398	0.6933
1	240613766	rs10754705	G	T	0.08333	0.2913	0.3365	0.1306	0.8672	0.02414
1	240614081	rs16840062	G	A	0.1736	0.7125	1.502	0.9365	2.407	0.09146
1	240619369	rs9660269	G	T	0.2542	0.3297	0.8446	0.5479	1.302	0.4444
1	240619653	rs11582676	C	T	0.2472	1	0.926	0.5972	1.436	0.7313
1	240620154	rs17631686	T	C	0.2917	0.7035	0.7753	0.5014	1.199	0.2522
1	240620178	rs12403072	G	A	0.2486	1	0.9129	0.588	1.417	0.6846
1	240620475	rs12755101	C	T	0.25	1	0.8989	0.5785	1.397	0.6356
1	240625431	rs16840114	G	A	0.0875	0.744	0.7147	0.3368	1.517	0.3815
1	240625982	rs16840124	G	T	0.0875	0.01168	0.768	0.3762	1.568	0.4684
1	240637016	rs4659973	T	C	0.3736	0.4303	1.07	0.7323	1.564	0.7258
1	240637571	rs882869	G	A	0.3083	0.9016	1.041	0.6942	1.56	0.8473
1	240639049	rs945511	C	T	0.3431	0.8154	0.9523	0.6356	1.427	0.8129
1	240639611	rs9729366	G	A	0.3	0.2589	0.8955	0.5922	1.354	0.6008
1	240642730	rs9287246	G	A	0.01528	1	0.7778	0.1515	3.993	0.7633
1	240643184	rs9442211	T	C	0.4264	0.3887	1.182	0.7968	1.753	0.4061
1	240649079	rs1414654	T	G	0.2181	0.2779	0.6616	0.3947	1.109	0.117
1	240649352	rs12759793	A	G	0.2222	0.6499	1.279	0.8143	2.009	0.2855
1	240654627	rs12072621	G	A	0.1653	0.3424	1.078	0.6379	1.823	0.7779
1	240654931	rs3748536	A	C	0.1028	0.5622	0.8382	0.4389	1.601	0.593
1	240655330	rs9287248	G	A	0.3889	0.5799	1.025	0.6978	1.506	0.8989
1	240656824	rs10926280	A	C	0.3583	0.9087	1.253	0.8511	1.845	0.253
1	240660490	rs9428478	G	A	0.09861	0.1366	0.8119	0.4318	1.526	0.5177
1	240660818	rs12137158	A	G	0.4292	0.3903	1.252	0.8408	1.864	0.2687
1	240660988	rs12133916	C	A	0.4819	0.6727	1.223	0.8253	1.812	0.3158
1	240661034	rs12144941	T	C	0.4861	0.5977	1.216	0.8221	1.8	0.327
1	240665885	rs10926285	T	C	0.4597	0.2428	0.9912	0.6639	1.48	0.9656
1	240666156	rs12136933	T	G	0.3736	0.7354	1.234	0.8301	1.836	0.2981
1	240666644	rs16840259	G	T	0.1444	1	1.132	0.6562	1.952	0.6561
1	240666984	rs10465629	C	T	0.02639	0.2163	0.9356	0.2887	3.032	0.9117
1	240672300	rs11807695	G	T	0.1736	1	1.201	0.7344	1.963	0.4661
1	240672410	rs11807703	C	T	0.1597	0.5542	1.207	0.7149	2.039	0.481
1	240679626	rs9428482	C	T	0.3889	0.5799	0.9996	0.6683	1.495	0.9986
1	240679670	rs12143400	C	T	0.375	0.9109	0.8477	0.5711	1.258	0.4121
1	240681356	rs10926288	A	G	0.03889	1	1.468	0.5156	4.178	0.4722
1	240686578	rs4659977	C	A	0.3389	0.7243	0.5879	0.3827	0.9032	0.01531
1	240694002	rs3748538	A	G	0.3125	0.4645	0.8801	0.5798	1.336	0.5488
1	240694163	rs16840310	A	G	0.4222	0.5889	1.258	0.8636	1.834	0.2315
1	240698245	rs4587552	C	T	0.06806	0.2182	1.488	0.7687	2.88	0.2383
1	240698769	rs10802885	T	C	0.2833	0.5171	1.052	0.6854	1.613	0.8178
1	240702832	rs12239306	T	G	0.02639	0.2163	1.414	0.5142	3.889	0.5021
1	240704717	rs12753937	G	A	0.08194	1	1.325	0.689	2.547	0.3991
1	240706107	rs10495471	G	A	0.1486	1	0.9309	0.5435	1.594	0.7943
1	240711695	rs16840347	G	A	0.2139	0.6384	0.5256	0.3106	0.8894	0.01653
1	240711920	rs11588607	T	C	0.2694	0.6877	1.629	1.067	2.488	0.02382
1	240716512	rs1320589	T	C	0.1444	0.5216	0.6787	0.3776	1.22	0.1952
1	240716710	rs1320590	G	A	0.4778	0.7513	1.23	0.8318	1.82	0.2993
1	240718726	rs10926298	C	A	0.2903	0.61	1.689	1.114	2.56	0.0136
1	240718920	rs10737846	T	C	0.4722	0.9158	1.39	0.9383	2.058	0.1006
1	240740776	rs12117286	T	G	0.2333	1	1.388	0.8914	2.16	0.1468
1	240742905	rs7525142	T	G	0.3194	0.4667	1.446	0.9502	2.202	0.0851
1	240746736	rs16840415	G	T	0.01389	1	0.6114	0.07244	5.161	0.6512
1	240756621	rs16840425	G	A	0.02361	0.01287	0.4379	0.1062	1.805	0.253
1	240756849	rs1934342	A	G	0.2889	0.609	1.008	0.66	1.54	0.9701
1	240762766	rs1934345	T	C	0.1222	0.08312	0.6272	0.3231	1.218	0.1682
1	240763283	rs6429214	G	A	0.2597	0.413	1.158	0.7444	1.801	0.5152
1	240763442	rs12031741	T	C	0.1431	0.8289	0.489	0.2497	0.9578	0.03702
1	240769094	rs12403028	G	A	0.2819	0.3648	0.7037	0.4518	1.096	0.1202
1	240770788	rs6686630	T	C	0.4569	1	1.176	0.8055	1.718	0.4007
1	240772160	rs10495473	T	C	0.2653	0.7877	0.9499	0.6114	1.476	0.8192
1	240773283	rs7544440	A	C	0.3889	1	1.141	0.7779	1.672	0.5004
1	240773666	rs11578889	G	T	0.2764	0.7922	0.8641	0.5505	1.356	0.5253
1	240778180	rs10926308	C	T	0.2347	0.07773	1.022	0.6614	1.578	0.9229
1	240799543	rs4659986	C	T	0.3306	0.8122	0.6793	0.4424	1.043	0.07711
1	240800082	rs2185289	C	T	0.05972	1	0.9457	0.404	2.214	0.8975
1	240800342	rs7545099	A	G	0.09167	0.005137	1.223	0.6737	2.221	0.5078
1	240803170	rs6691111	G	A	0.1375	1	0.6143	0.3334	1.132	0.1181
1	240810197	rs16840459	T	C	0.2264	0.8805	0.7539	0.4672	1.217	0.2474
1	240816220	rs4348710	A	G	0.08889	0.3374	1.835	0.9719	3.464	0.06119
1	240820516	rs6675895	A	G	0.02083	1	3.054	0.9837	9.479	0.05342
1	240835685	rs4659995	A	G	0.4597	0.8327	0.805	0.5513	1.176	0.2616
1	240842076	rs11583286	G	T	0.2903	0.5223	0.8737	0.5735	1.331	0.5296
1	240842437	rs10737850	T	C	0.2847	0.2434	0.846	0.5568	1.285	0.4334
1	240845574	rs10926328	T	C	0.4639	0.07205	1.159	0.8086	1.661	0.4219
1	240845654	rs10926329	A	G	0.3931	0.09908	0.9767	0.673	1.417	0.9011
1	240846124	rs4659996	A	G	0.475	0.1126	1.091	0.7601	1.566	0.6365
1	240848817	rs4660000	G	A	0.2667	1	1.137	0.7478	1.73	0.5474
1	240852596	rs10802901	C	T	0.4625	0.6724	0.5782	0.3832	0.8724	0.009052
1	240852625	rs4564133	A	G	0.2569	0.2687	0.6681	0.4241	1.052	0.08183
1	240856523	rs6696418	G	A	0.4153	0.08362	1.012	0.6962	1.472	0.9492
1	240867476	rs16840493	T	C	0.07639	1	0.8708	0.4052	1.871	0.723
1	240868878	rs6687212	A	G	0.07917	0.4764	0.9324	0.4553	1.91	0.8483
1	240870443	rs16840500	T	C	0.05278	1	1.796	0.845	3.816	0.128
1	240874081	rs12135756	G	A	0.4444	0.03347	0.9342	0.6481	1.346	0.7151
1	240878156	rs16840510	C	T	0.05278	1	1.787	0.8408	3.797	0.1313
1	240886358	rs4659576	G	A	0.1708	1	0.7846	0.4532	1.358	0.3864
1	240886381	rs7525472	C	T	0.01389	1	0.4983	0.05938	4.182	0.5211
1	240897691	rs4363412	T	C	0.3556	0.01595	0.8229	0.5579	1.214	0.3256
1	240903397	rs11802581	A	G	0.2708	0.02334	0.9084	0.6014	1.372	0.6477
1	240907248	rs960130	A	G	0.3944	0.4398	0.9773	0.6563	1.455	0.9101
1	240913074	rs12731236	C	T	0.4139	0.9139	0.994	0.6733	1.468	0.976
1	240913885	rs12565039	A	G	0.425	0.5897	1.041	0.702	1.543	0.8425
1	240919970	rs16848948	C	T	0.03889	1	0.621	0.2032	1.898	0.4033
1	240932039	rs1418479	G	A	0.2903	0.5223	1.006	0.6704	1.509	0.9773
1	240933458	rs6701248	A	G	0.05972	0.3624	0.3505	0.1196	1.027	0.05596
1	240933895	rs6680699	T	C	0.02917	0.2594	0.439	0.09723	1.982	0.2844
1	240940049	rs12410144	T	C	0.45	0.3948	0.8874	0.6055	1.301	0.5403
1	240943100	rs10926354	T	C	0.2833	0.4363	0.8985	0.5947	1.357	0.6112
1	240943132	rs12097299	C	T	0.2875	0.6065	0.9038	0.598	1.366	0.631
1	240945441	rs7522181	C	T	0.1236	0.4633	1.588	0.9273	2.719	0.092
1	240957393	rs1832905	A	G	0.3514	0.5638	0.5459	0.3484	0.8553	0.008231
1	240957471	rs1970533	G	A	0.2917	0.2536	1.115	0.7514	1.655	0.5884
1	240960073	rs6429223	G	A	0.3958	0.03634	1.377	0.9617	1.972	0.08067
1	240960268	rs12733627	T	G	0.4069	0.4469	0.8935	0.6074	1.314	0.5672
1	240960611	rs6663051	A	G	0.4139	0.05019	0.8639	0.6023	1.239	0.4266
1	240963070	rs16840647	G	A	0.0375	0.3972	0.5598	0.1868	1.677	0.3
1	240963558	rs16840653	T	C	0.03194	1	0.3179	0.07013	1.441	0.1372
2	22903344	rs1021199	T	C	0.1639	1.17e-05	0.899	0.564	1.433	0.6546
2	22903486	rs1534608	A	G	0.1667	0.4477	1.153	0.7108	1.87	0.5642
2	22911727	rs3849399	C	T	0.05694	1	1.135	0.5218	2.467	0.7499
2	22912534	rs3849400	C	T	0.4611	0.6713	1.102	0.7464	1.628	0.6244
2	22921867	rs1872326	T	C	0.4694	0.751	1.221	0.831	1.794	0.3091
2	22921924	rs12466847	T	G	0.2736	0.7911	0.8633	0.5583	1.335	0.5088
2	22922022	rs1872325	G	A	0.4639	0.7511	0.9652	0.6561	1.42	0.8571
2	22951738	rs13419210	C	A	0.4556	0.8317	1.07	0.7299	1.569	0.7289
2	22960628	rs1919401	C	A	0.4028	0.5843	1.524	1.035	2.245	0.03302
2	22961072	rs12712618	G	A	0.2917	0.3745	1.143	0.7596	1.72	0.5213
2	22964549	rs2222777	C	T	0.08472	0.7308	0.3591	0.1382	0.9333	0.03558
2	22971771	rs10195267	A	G	0.4417	0.394	1.085	0.7271	1.62	0.6884
2	22973119	rs6733405	A	G	0.4278	1	0.9	0.6101	1.328	0.5953
2	22975093	rs13015267	T	C	0.4861	0.6742	0.9998	0.6843	1.461	0.9992
2	22975606	rs2204727	C	T	0.4917	0.8335	0.9813	0.6686	1.44	0.9232
2	22976633	rs10153814	A	G	0.01806	1	0.9846	0.2025	4.787	0.9847
2	22977298	rs1919404	T	C	0.4792	0.9163	1.079	0.735	1.585	0.6972
2	22979281	rs13385210	A	G	0.1542	0.3132	0.5499	0.2984	1.013	0.05524
2	22981898	rs12053564	G	A	0.3778	0.8228	0.8289	0.5498	1.25	0.3705
2	22982011	rs10211130	A	G	0.4611	0.6713	1.026	0.6914	1.524	0.8973
2	22991715	rs13418240	T	C	0.1319	0.2448	1.123	0.667	1.89	0.6631
2	22999150	rs4420731	C	A	0.3514	0.02818	0.6781	0.4525	1.016	0.05992
2	23003153	rs10187240	C	T	0.08194	0.0001595	0.8699	0.465	1.627	0.6627
2	23003253	rs10195540	A	G	0.2625	0.6844	0.7932	0.4978	1.264	0.3297
2	23003507	rs10187653	G	T	0.2653	1	0.825	0.5221	1.303	0.4097
2	23010280	rs10193123	C	T	0.1333	0.491	1.296	0.7722	2.176	0.3262
2	23010448	rs4128266	G	A	0.1264	0.8136	1.057	0.6017	1.856	0.8477
2	23022235	rs12621242	A	C	0.05417	1	0.1018	0.01362	0.7613	0.02604
2	23025028	rs13384029	A	G	0.1056	0.5733	0.2176	0.07764	0.6101	0.003738
2	23025454	rs4618088	A	G	0.4014	0.2739	1.004	0.6891	1.463	0.9838
2	23025871	rs12712638	G	A	0.3236	1	1.182	0.7863	1.776	0.4215
2	23039440	rs4286316	C	A	0.4597	0.1111	1.115	0.7459	1.667	0.5956
2	23040566	rs10178635	T	C	0.2819	0.244	0.7486	0.4878	1.149	0.1852
2	23050423	rs6742401	T	C	0.3792	0.02492	0.9804	0.6749	1.424	0.9172
2	23052800	rs13421717	T	C	0.3472	0.2958	0.8988	0.607	1.331	0.5942
2	23062130	rs7563283	T	C	0.3694	0.05401	0.9664	0.6615	1.412	0.8598
2	23063592	rs6726625	A	G	0.0125	1	2.25	0.4906	10.32	0.2968
2	23064073	rs4665525	T	C	0.3167	0.8084	0.6465	0.4189	0.9978	0.04884
2	23069479	rs6716353	C	A	0.3597	0.1692	0.9295	0.6122	1.411	0.7314
2	23076783	rs7560236	T	C	0.01389	1	NA	NA	NA	NA
2	23104855	rs7603657	C	T	0.4264	0.4515	0.9718	0.6642	1.422	0.8829
2	23105549	rs12712684	A	G	0.3375	0.09973	0.9717	0.6637	1.423	0.8826
2	23106634	rs2339699	G	A	0.4264	0.333	0.9707	0.664	1.419	0.8781
2	23107375	rs6749460	T	C	0.02639	1	0.8302	0.2212	3.116	0.7827
2	23107895	rs10180079	A	G	0.4125	0.9134	0.8936	0.6067	1.316	0.5688
2	23108116	rs17321444	T	C	0.1208	0.6246	0.894	0.497	1.608	0.7083
2	23108899	rs12473468	A	G	0.1194	0.6172	0.8969	0.5	1.609	0.7152
2	23109268	rs6728121	A	G	0.01528	1	1.422	0.328	6.168	0.6379
2	23111137	rs12712685	G	A	0.4306	0.9147	0.9242	0.6262	1.364	0.6913
2	23114611	rs17044383	G	A	0.02778	0.2376	1.441	0.5231	3.969	0.4799
2	23124558	rs10189050	C	A	0.075	0.009097	1.027	0.5207	2.026	0.9385
2	23135466	rs2339703	G	A	0.2375	0.7724	0.774	0.4851	1.235	0.2823
2	23148411	rs1838899	A	G	0.1903	0.8643	0.955	0.5821	1.567	0.8555
2	23148637	rs895565	G	A	0.2625	0.4979	0.8789	0.5615	1.376	0.5725
2	23149442	rs1542190	C	T	0.2514	0.2616	0.8392	0.5429	1.297	0.4301
2	23150463	rs13428813	C	T	0.01944	1	1.031	0.2534	4.191	0.9665
2	23152642	rs10175693	A	G	0.3597	0.3051	0.7724	0.5182	1.151	0.2048
2	23155862	rs7586848	G	A	0.3361	0.4782	0.9204	0.6148	1.378	0.6869
2	23162382	rs7559477	G	A	0.03611	0.3738	0.5403	0.151	1.934	0.344
2	23166973	rs1446869	C	T	0.4028	0.3811	1.237	0.8351	1.831	0.2889
2	23169705	rs6718432	C	T	0.3083	0.5363	0.8308	0.5469	1.262	0.385
2	23170697	rs6719443	A	G	0.3708	0.4979	1	0.6615	1.512	0.9999
2	23171208	rs4430897	A	C	0.3819	0.04413	0.9538	0.624	1.458	0.8271
2	23171228	rs17393543	G	A	0.325	0.231	1.038	0.6975	1.544	0.855
2	23174168	rs10187446	T	G	0.4542	0.4567	1.062	0.7313	1.542	0.7523
2	23176757	rs7572707	A	G	0.3694	0.9099	0.9724	0.6523	1.449	0.8906
2	23176848	rs11124768	C	T	0.09444	1	1.159	0.6242	2.154	0.6395
2	23178053	rs9309063	T	G	0.3944	0.5811	1.089	0.7344	1.615	0.6709
2	23178835	rs13406113	A	C	0.2528	1	0.4185	0.2455	0.7133	0.001366
2	23179531	rs6737109	C	T	0.4125	0.6645	1.192	0.8058	1.763	0.3793
2	23182078	rs17321693	A	G	0.3611	0.4938	1.037	0.6932	1.55	0.8609
2	23182346	rs1348863	T	C	0.3319	0.7231	0.9748	0.6436	1.476	0.904
2	23183222	rs17393683	C	T	0.2569	0.7823	0.9014	0.579	1.404	0.646
2	23184327	rs4665184	G	A	0.2222	0.4488	1.246	0.7825	1.985	0.3539
2	23185972	rs2592781	G	A	0.4569	1	0.7803	0.5274	1.154	0.2145
2	23186206	rs17321742	C	T	0.2625	0.7853	0.8109	0.5144	1.278	0.3666
2	23186695	rs2592779	C	A	0.2722	0.0001847	1.015	0.6937	1.486	0.9371
2	23187504	rs2681019	C	A	0.4111	0.9135	0.8521	0.5708	1.272	0.4336
2	23188513	rs2592777	A	G	0.1764	0.5851	0.8625	0.5067	1.468	0.5858
2	23197602	rs6727689	T	G	0.02917	1	1.179	0.4075	3.414	0.7608
2	23199583	rs6707660	T	C	0.2556	0.3334	0.8496	0.5456	1.323	0.4709
2	23213129	rs17044546	T	C	0.09167	0.5212	1.284	0.6916	2.384	0.4283
2	23215201	rs2592762	G	T	0.4681	0.6723	1.257	0.8577	1.842	0.2408
2	23216262	rs1446877	C	A	0.2792	0.04865	0.9426	0.6237	1.425	0.7791
2	23217173	rs17044552	A	G	0.08333	0.4922	1.317	0.6481	2.678	0.4463
2	23219857	rs10495736	A	G	0.2167	0.5343	1.068	0.681	1.674	0.7758
2	23220489	rs13024149	C	T	0.2736	1	1.119	0.7364	1.701	0.598
2	23220919	rs12992547	G	T	0.4028	0.6615	0.8281	0.5547	1.236	0.3562
2	23225622	rs11674853	T	C	0.04028	0.01475	0.3779	0.1152	1.24	0.1085
2	23226445	rs11687055	G	A	0.3917	0.3779	0.8843	0.5884	1.329	0.5541
2	23226680	rs12998675	C	T	0.3847	0.7384	0.8729	0.5894	1.293	0.4974
2	23227284	rs13004805	T	C	0.3208	0.4697	1.027	0.6875	1.535	0.8955
2	23227644	rs4665535	A	C	0.03194	1	0.8553	0.2669	2.741	0.7925
2	23228655	rs6731643	A	G	0.07083	0.4054	1.005	0.4878	2.07	0.9894
2	23229690	rs6735643	G	A	0.3972	0.5829	0.8959	0.5987	1.341	0.5932
2	23230930	rs2681032	C	T	0.05139	0.6123	0.5334	0.1744	1.631	0.2705
2	23231141	rs2681033	T	G	0.06111	0.6318	0.659	0.2643	1.643	0.3711
2	23231787	rs13015418	G	T	0.4236	0.3876	1.393	0.9287	2.09	0.1091
2	23234609	rs7574809	T	C	0.2569	0.4925	0.6379	0.3911	1.04	0.07163
2	23234798	rs13422947	A	G	0.2069	0.4217	0.9017	0.5645	1.44	0.6648
2	23238004	rs10495737	T	C	0.4444	0.3954	1.258	0.8574	1.847	0.2404
2	23238328	rs2879542	G	A	0.4736	0.2903	1.294	0.8835	1.894	0.1858
2	23238943	rs41458646	G	A	0.1806	0.2829	1.033	0.6402	1.667	0.8942
2	23239369	rs41476545	C	T	0.1861	0.0001729	0.7787	0.4865	1.246	0.2971
2	23239395	rs2681028	T	C	0.1972	0.506	1.572	1	2.469	0.04976
2	23240071	rs12475008	T	C	0.0875	0.1721	1.714	0.9343	3.145	0.0818
2	23241481	rs2121450	A	G	0.4389	1	1.314	0.8843	1.954	0.1764
2	23242926	rs12466477	C	T	0.4097	0.8276	1.254	0.845	1.862	0.2607
2	23242944	rs4665537	T	C	0.1903	1	1.074	0.6637	1.739	0.7704
2	23243829	rs4665538	A	G	0.1903	1	1.014	0.6242	1.648	0.9542
2	23248208	rs12469865	G	A	0.3667	0.4963	0.7907	0.5169	1.21	0.279
2	23249165	rs17044637	A	G	0.1889	1	1.025	0.6302	1.667	0.921
2	23249712	rs4665191	A	C	0.3556	0.6455	0.722	0.4678	1.114	0.1413
2	23249855	rs4665192	T	C	0.3792	0.4346	0.9337	0.6186	1.409	0.744
2	23249928	rs3820713	A	G	0.3403	0.4136	0.7807	0.507	1.202	0.2609
2	23253820	rs1449985	A	C	0.01944	0.1209	1.097	0.3159	3.809	0.8842
2	23257270	rs12712807	T	G	0.4194	0.1301	0.938	0.6272	1.403	0.7552
2	23257855	rs1900374	C	T	0.4417	0.5227	1.201	0.8122	1.777	0.3582
2	23258612	rs4665541	T	C	0.1875	0.2973	1.136	0.6914	1.868	0.614
2	23260980	rs1000965	T	C	0.4083	0.08171	0.9506	0.6578	1.374	0.7872
2	23269996	rs7593862	C	T	0.2556	0.4896	1.327	0.8763	2.009	0.1815
2	23270490	rs10211155	G	A	0.07083	1	1.135	0.5346	2.411	0.7412
2	23279044	rs4665193	G	T	0.2986	0.7056	0.8737	0.5638	1.354	0.5459
2	23286862	rs17044714	T	C	0.01667	0.08895	0.4598	0.06688	3.161	0.4295
2	23288751	rs11682511	T	G	0.2861	0.606	0.8698	0.5572	1.358	0.5391
2	23289114	rs13033086	T	C	0.07222	0.4143	1.772	0.9352	3.357	0.07933
2	23300031	rs12994268	G	A	0.3444	0.04765	0.9859	0.6461	1.505	0.9476
2	23300631	rs17044739	C	A	0.2292	0.0368	1.045	0.686	1.591	0.8387
2	23301923	rs10221960	A	G	0.2931	0.001355	1.327	0.8849	1.989	0.1713
2	23302096	rs13036116	A	G	0.4194	0.0002238	1.188	0.7717	1.829	0.4339
2	23307479	rs13017648	T	C	0.375	0.9109	0.8111	0.5442	1.209	0.3037
2	23315192	rs1446878	A	G	0.02639	1	0.2552	0.03305	1.971	0.1904
2	23318235	rs2014703	G	T	0.04167	0.1176	0.1742	0.0237	1.28	0.08595
2	23323958	rs10177175	C	A	0.325	0.2793	1.014	0.6624	1.553	0.9477
2	23324200	rs2339727	T	C	0.2056	0.1445	1.061	0.6793	1.656	0.7955
2	23327108	rs10171990	T	C	0.0625	0.6386	0.9331	0.4185	2.08	0.8656
2	23327121	rs13000651	A	G	0.3417	0.197	1.067	0.7051	1.614	0.7597
2	23328503	rs1446872	C	T	0.2111	0.01662	0.6961	0.428	1.132	0.1443
2	23334779	rs4430896	A	G	0.4625	0.9156	1.069	0.7147	1.598	0.7458
2	23337964	rs4665550	C	A	0.2417	0.2513	1.167	0.7642	1.781	0.4752
2	23339877	rs896019	C	T	0.3889	0.9119	0.8483	0.5694	1.264	0.4186
2	23350291	rs12988883	A	G	0.2278	0.8818	0.8829	0.5529	1.41	0.6021
2	23351211	rs17044829	C	T	0.04583	0.5362	0.6879	0.2503	1.89	0.4682
2	23359101	rs1530758	C	T	0.2417	0.7742	0.9319	0.5921	1.467	0.7605
2	23360557	rs1817020	T	G	0.4597	0.3979	1.351	0.9281	1.968	0.1163
2	23361001	rs1562752	A	C	0.1125	0.7909	0.847	0.4529	1.584	0.603
2	23364711	rs1449965	A	G	0.3778	0.01851	1.51	1.04	2.193	0.03038
2	23365209	rs6736482	G	A	0.3889	0.6575	0.8919	0.5931	1.341	0.5828
2	23368239	rs17044859	A	G	0.0625	0.3813	1.305	0.6064	2.807	0.4962
2	23379606	rs11904236	T	C	0.2681	0.8935	0.7955	0.5041	1.255	0.3257
2	23381908	rs13413094	A	G	0.01944	1	2.41	0.7435	7.813	0.1427
2	23383825	rs13012579	T	C	0.3194	0.5463	0.7414	0.4782	1.15	0.1813
2	23385029	rs12623356	C	T	0.2292	0.7654	1.468	0.9497	2.269	0.08407
2	23393713	rs1597407	T	C	0.375	0.4996	0.7313	0.4786	1.117	0.148
2	23406889	rs4665564	C	T	0.375	0.822	0.8789	0.5841	1.322	0.5357
2	23408640	rs12476405	G	A	0.2153	1	1.872	1.196	2.931	0.006098
2	23409862	rs1562755	A	G	0.3861	0.05956	0.9264	0.6079	1.412	0.7219
2	23412941	rs896020	G	T	0.0625	0.1506	1.021	0.472	2.21	0.957
2	23422917	rs6755932	T	C	0.2333	0.8834	0.6239	0.3772	1.032	0.06617
2	23425761	rs9309099	G	A	0.3986	0.381	0.9138	0.607	1.376	0.6658
2	23428461	rs17673828	C	T	0.3528	0.007827	1.039	0.645	1.673	0.8759
2	23428614	rs17724830	A	G	0.1833	0.2156	1.63	0.9951	2.669	0.05232
2	23429856	rs12712880	A	C	0.3667	0.6502	0.636	0.413	0.9792	0.03983
2	23431541	rs10495740	G	T	0.2431	1	0.6945	0.4289	1.125	0.1382
2	23431574	rs4665567	G	A	0.4264	0.5907	1.207	0.8271	1.76	0.3296
2	23432044	rs10495741	G	A	0.07222	0.02812	0.9046	0.4422	1.85	0.7836
2	23433191	rs17044941	G	A	0.06806	0.2182	0.1966	0.0463	0.8345	0.02744
2	23438337	rs6719952	T	C	0.3903	0.2237	0.9187	0.6083	1.388	0.6869
2	23441369	rs12467230	A	G	0.3736	0.3106	0.6523	0.4341	0.9802	0.03977
2	23441472	rs12463649	G	A	0.2083	0.749	2.065	1.311	3.254	0.001761
2	23444212	rs7589562	C	T	0.35	0.2489	0.986	0.6673	1.457	0.9435
2	23444263	rs7598792	G	T	0.4125	0.5153	0.8124	0.5394	1.224	0.3201
2	23445415	rs11677047	A	G	0.3458	0.4862	0.7427	0.4939	1.117	0.153
2	23459180	rs17044962	G	A	0.06389	0.1662	0.8471	0.3909	1.836	0.6741
2	23459313	rs17044966	G	A	0.06111	0.6318	0.9404	0.4273	2.07	0.8786
2	23461436	rs4560066	G	A	0.07222	0.1011	0.9086	0.4524	1.825	0.7875
2	23463035	rs6544702	G	A	0.01667	1	NA	NA	NA	NA
2	23463305	rs6738723	C	T	0.06806	0.2182	1.005	0.4885	2.066	0.9901
2	23464161	rs7568871	C	A	0.1833	0.4833	0.9357	0.5646	1.551	0.7964
2	23464645	rs10177069	T	C	0.03472	1	1.226	0.4495	3.342	0.6908
2	23466866	rs4665573	C	T	0.4361	0.7484	0.6522	0.4364	0.9747	0.03709
2	23472339	rs4665576	C	T	0.01389	0.06137	NA	NA	NA	NA
2	23500116	rs12621867	A	G	0.3875	0.007865	0.5519	0.3673	0.8293	0.004226
2	23500531	rs920278	G	A	0.3014	0.8022	1.545	1.032	2.312	0.03448
2	23506782	rs1438131	A	G	0.4472	0.5235	0.6076	0.4076	0.9058	0.01446
2	23507957	rs1370693	T	C	0.1944	0.4026	1.124	0.7023	1.799	0.6259
2	23508866	rs751029	T	C	0.1889	0.6084	0.5361	0.305	0.9422	0.03026
2	23512029	rs1438134	G	A	0.2611	1	0.9238	0.589	1.449	0.73
2	23512957	rs4665582	G	T	0.2611	1	1.345	0.8766	2.064	0.1747
2	23514614	rs1438135	A	G	0.3014	0.6163	1.54	1.031	2.3	0.03497
2	23514859	rs12618893	A	C	0.4625	0.8326	0.5643	0.3762	0.8462	0.005651
2	23515516	rs17045086	T	C	0.03611	1	0.3397	0.07449	1.549	0.1631
2	23519742	rs17045096	T	C	0.03472	1	0.3803	0.0842	1.718	0.2088
2	23519772	rs9789531	G	A	0.2694	0.5027	1.308	0.8407	2.035	0.2338
2	23520112	rs17726419	T	C	0.3625	0.82	0.7283	0.4787	1.108	0.1386
2	23522173	rs1469974	A	G	0.4542	1	0.7444	0.4977	1.113	0.1505
2	23522489	rs17675487	G	A	0.4194	0.2339	0.7044	0.475	1.045	0.0814
2	23525877	rs2723101	G	A	0.1861	1	1.069	0.6569	1.741	0.7875
2	23526280	rs4411653	A	G	0.2778	1	1.075	0.6989	1.653	0.7421
2	23527694	rs17045108	C	T	0.03611	1	0.3397	0.07449	1.549	0.1631
2	23531468	rs6711889	T	C	0.1472	0.2978	0.6026	0.3297	1.101	0.09973
2	23538089	rs999701	A	G	0.1931	0.4999	1.852	1.11	3.088	0.01825
2	23542033	rs6759333	A	G	0.2972	0.7061	1.092	0.7179	1.662	0.6801
2	23543644	rs6756996	C	T	0.3083	0.1393	1.469	0.959	2.25	0.07712
2	23544887	rs12477732	C	T	0.3444	0.2427	1.574	1.057	2.345	0.02552
2	23546096	rs6743908	A	G	0.4917	0.04489	1.085	0.717	1.641	0.7003
2	23548614	rs2577720	C	A	0.4958	0.9163	1.401	0.95	2.066	0.08889
2	23548656	rs2723120	T	C	0.2181	0.2779	0.4544	0.2624	0.7867	0.004855
2	23550244	rs10495742	C	T	0.2083	0.1535	1.36	0.8819	2.097	0.1642
2	23555150	rs1122899	T	C	0.2167	0.8771	0.4763	0.2789	0.8133	0.006587
2	23558925	rs2016432	G	A	0.2361	0.2444	0.991	0.6443	1.524	0.9673
2	23568063	rs2577713	A	G	0.4403	0.5211	1.508	1.03	2.21	0.03493
2	23569402	rs11885096	A	G	0.02778	1	0.6841	0.1882	2.487	0.5643
2	23571849	rs2577711	C	T	0.2069	0.5218	0.4944	0.2867	0.8528	0.01132
2	23577934	rs2723137	A	G	0.3389	0.4104	1.372	0.9287	2.026	0.1122
2	23577958	rs10495743	C	T	0.3194	0.4667	0.9149	0.6075	1.378	0.6704
2	23580771	rs6746023	T	C	0.05417	0.01439	0.5613	0.2033	1.55	0.265
2	23580809	rs2577709	C	T	0.3528	0.06453	1.545	1.063	2.244	0.02244
2	23581171	rs726512	T	C	0.1681	0.5705	0.4613	0.2478	0.8588	0.01468
2	23581619	rs6720565	A	G	0.2153	0.1628	0.6185	0.3685	1.038	0.06907
2	23582314	rs12053097	G	A	0.4542	0.2031	1.206	0.8135	1.788	0.3511
2	23582724	rs12613275	T	C	0.2458	0.2024	0.4458	0.2602	0.7639	0.003283
2	23582890	rs12613333	T	C	0.2417	0.3135	0.4968	0.2971	0.8307	0.007651
2	23582983	rs7566157	C	T	0.2708	0.6891	0.4251	0.2579	0.7005	0.0007891
2	23583834	rs2723127	C	T	0.1389	0.1844	0.7079	0.3946	1.27	0.2467
2	23584207	rs17045229	A	G	0.2542	0.4864	1.141	0.7418	1.754	0.5485
2	23584565	rs875077	T	C	0.3083	0.5363	1.111	0.7465	1.654	0.6037
2	23584767	rs17045238	A	G	0.06667	0.06134	0.2965	0.09182	0.9572	0.04204
2	23584807	rs2723129	C	T	0.08472	0.3042	1.443	0.7822	2.661	0.2406
2	23593454	rs2577700	T	C	0.09583	0.5522	1.812	1.023	3.209	0.04171
2	23595550	rs2577698	T	C	0.1028	0.5622	1.408	0.7909	2.506	0.2451
2	23595886	rs2954818	G	A	0.09167	0.5212	1.677	0.924	3.043	0.08911
2	23604612	rs12989910	C	T	0.3236	0.228	0.5394	0.345	0.8433	0.006775
2	23610838	rs11125011	A	G	0.2917	0.5259	1.527	1.017	2.292	0.04125
2	23612668	rs7600155	C	T	0.3139	0.2208	1.655	1.079	2.54	0.02103
2	23615247	rs7574585	T	C	0.2597	1	1.211	0.7907	1.853	0.3792
2	23616057	rs6742888	C	T	0.2736	0.7911	1.136	0.7504	1.72	0.5464
2	23618209	rs2723147	G	A	0.06528	0.3833	1.816	0.8841	3.731	0.1043
2	23621124	rs2118500	C	T	0.2986	0.133	0.9819	0.6555	1.471	0.9293
2	23621775	rs17038482	T	C	0.05972	1	1.479	0.7049	3.102	0.3006
2	23623283	rs1530046	T	C	0.07778	0.0004564	1.375	0.7613	2.485	0.2908
2	23624756	rs2577747	G	A	0.05694	0.617	1.05	0.4501	2.452	0.9093
2	23627416	rs4665209	A	G	0.2583	1	1.34	0.8764	2.05	0.1766
2	23628731	rs7564616	G	A	0.2778	0.1883	1.35	0.9126	1.996	0.1331
2	23629411	rs17045304	A	G	0.05972	1	1.054	0.4656	2.384	0.9003
2	23630297	rs11680541	T	C	0.2208	0.01347	0.9173	0.5853	1.438	0.7064
2	23631699	rs17045311	A	G	0.08056	0.01894	1.006	0.5119	1.977	0.9861
2	23634211	rs7606048	C	T	0.2653	0.4186	0.5072	0.3092	0.8318	0.007155
2	23634300	rs2723111	A	G	0.2528	0.5776	0.4795	0.2916	0.7884	0.003764
2	23635949	rs6544822	C	T	0.3597	1	0.6919	0.4552	1.052	0.08476
2	23642573	rs11125022	A	G	0.2333	0.1073	0.6524	0.4074	1.045	0.07544
2	23646741	rs11673951	T	C	0.2875	0.07108	0.6763	0.434	1.054	0.08394
2	23649702	rs893430	T	C	0.4833	0.4006	0.8381	0.5741	1.223	0.3601
2	23650107	rs893429	G	A	0.075	0.03834	1.22	0.6393	2.329	0.5463
2	23651051	rs747345	A	G	0.4792	1	1.054	0.7193	1.543	0.7885
2	23651136	rs737564	T	C	0.08056	0.4916	0.9333	0.444	1.962	0.8554
2	23651204	rs737565	A	C	0.4889	2.426e-05	0.9247	0.6541	1.307	0.6576
2	23651300	rs747344	A	G	0.4847	0.3443	0.8645	0.5931	1.26	0.4487
2	23659060	rs6726802	A	G	0.4514	0.9153	1.173	0.8005	1.72	0.4126
2	23665480	rs7573494	T	G	0.4611	0.07218	0.9135	0.6321	1.32	0.6303
2	23665696	rs7570872	G	A	0.4514	0.9153	1.175	0.801	1.723	0.4097
2	23671698	rs17045350	A	G	0.1292	0.3471	1.161	0.6624	2.036	0.6017
2	23673437	rs11885831	G	A	0.08333	0.7251	1.006	0.4904	2.064	0.9869
2	23676032	rs6544857	C	A	0.3556	0.422	0.8209	0.5529	1.219	0.3275
2	23676071	rs6544858	C	T	0.1847	0.1134	1.088	0.671	1.765	0.7318
2	23678795	rs4665214	C	T	0.2069	0.07728	0.8446	0.5226	1.365	0.4904
2	23680040	rs10172684	G	A	0.3278	0.4051	1.033	0.6837	1.562	0.8759
2	23680539	rs6544862	A	C	0.3389	0.7243	1.301	0.8846	1.915	0.1812
2	23700603	rs10178369	A	C	0.3431	0.4836	1.083	0.7167	1.637	0.7042
2	23701104	rs11125053	G	A	0.4417	0.8313	0.911	0.6166	1.346	0.6399
2	23704874	rs6728515	A	G	0.1139	0.1094	0.2903	0.1173	0.7181	0.007443
2	23705389	rs13011734	A	G	0.3806	0.576	0.892	0.5936	1.341	0.5825
2	23705676	rs1465677	G	A	0.2903	1	1.672	1.108	2.523	0.01437
2	23705959	rs1864807	T	C	0.1875	0.7289	0.9721	0.5876	1.608	0.9122
2	23710164	rs4665218	T	G	0.1306	0.009868	0.8811	0.5161	1.504	0.6427
2	23711427	rs1368080	A	G	0.2986	0.3779	0.8263	0.5322	1.283	0.3952
2	23711564	rs10490750	C	T	0.2708	0.6891	0.8572	0.553	1.329	0.4908
2	23711590	rs11677730	A	G	0.275	0.6914	0.9558	0.6222	1.468	0.8366
2	23713107	rs7601971	C	T	0.4181	0.7454	0.8197	0.5506	1.22	0.3275
2	23716694	rs6742202	C	A	0.2458	0.7759	0.8571	0.5428	1.353	0.508
2	23719023	rs1344751	A	C	0.2667	1	0.9042	0.5806	1.408	0.6561
2	23720762	rs1653751	A	G	0.3792	0.0136	1.384	0.9566	2.002	0.08458
2	23726237	rs1623027	T	C	0.35	0.1064	0.6281	0.4147	0.9513	0.02813
2	23729232	rs1653765	G	A	0.4278	0.05266	0.7715	0.5284	1.126	0.1792
2	23732893	rs934366	T	C	0.4625	0.6724	1.694	1.113	2.578	0.01382
2	23733781	rs17045504	G	A	0.08333	1	1.031	0.5149	2.064	0.9313
2	23734902	rs12617382	G	A	0.1444	1	0.7541	0.421	1.351	0.3425
2	23741410	rs12712975	A	G	0.3264	0.4015	1.458	0.9847	2.159	0.05972
2	23743160	rs1613177	A	G	0.1778	0.5876	1.261	0.789	2.014	0.3326
2	23744402	rs11894865	T	C	0.05	1	1.493	0.6279	3.549	0.3645
2	23746800	rs13390453	A	G	0.05833	0.109	0.8787	0.3791	2.037	0.7632
2	23747118	rs13384463	C	T	0.05694	0.02078	0.8503	0.3766	1.92	0.6965
2	23754948	rs748860	C	T	0.4542	0.1375	1.199	0.8021	1.791	0.3767
2	23755080	rs748861	G	A	0.4167	0.6645	1.323	0.8955	1.955	0.1599
2	23755208	rs748857	A	G	0.3208	0.9037	0.7452	0.4871	1.14	0.1752
2	23762204	rs1653780	T	C	0.2681	0.591	1.28	0.8451	1.939	0.2438
2	23764716	rs7568813	C	T	0.1069	0.7821	0.09296	0.03221	0.2682	1.114e-05
2	23766505	rs934375	G	A	0.03056	0.2816	1.042	0.3774	2.879	0.9362
2	23769765	rs1653782	C	T	0.08472	0.4936	1.106	0.5482	2.233	0.7776
2	23770693	rs4665220	C	T	0.4139	0.9139	0.8713	0.5858	1.296	0.4965
2	23773948	rs17445645	A	G	0.2667	0.3479	0.9933	0.6492	1.52	0.9753
2	23774246	rs6746237	A	G	0.1542	0.0009079	0.7764	0.4191	1.438	0.421
2	23774590	rs4665223	G	T	0.1292	0.01698	0.8167	0.4252	1.569	0.5433
2	23774671	rs4665224	G	A	0.3903	0.01473	1.065	0.7351	1.542	0.7403
2	23774752	rs4665609	A	C	0.425	0.08523	0.9983	0.6874	1.45	0.9929
2	23780015	rs4284788	T	C	0.4597	0.3979	0.9626	0.6563	1.412	0.8454
2	23780879	rs1010829	G	A	0.1347	0.1704	0.6364	0.3309	1.224	0.1757
2	23781218	rs4665612	T	C	0.1347	0.1704	0.6866	0.3616	1.304	0.2505
2	23783753	rs1709339	A	G	0.2833	0.02681	1.238	0.7866	1.948	0.3562
2	23787723	rs6544949	G	A	0.1403	0.827	0.8475	0.475	1.512	0.5752
2	23792677	rs1709323	G	A	0.1389	1	1.294	0.7621	2.196	0.3402
2	23794920	rs17045574	A	C	0.1431	0.02828	0.6199	0.3424	1.122	0.1144
2	23796590	rs1653724	C	T	0.075	1	1.216	0.6065	2.436	0.5821
2	23798079	rs874868	G	T	0.2917	0.2536	1.398	0.9282	2.105	0.1088
2	23801620	rs6544966	C	T	0.4444	0.2023	1.017	0.6991	1.479	0.9308
2	23802158	rs7563031	T	C	0.1569	0.07031	0.8207	0.4534	1.485	0.5139
2	23806086	rs4665230	C	T	0.3194	0.5463	1.128	0.7405	1.718	0.575
2	23810290	rs10204807	A	G	0.1931	0.6114	0.8964	0.5504	1.46	0.6604
2	23813273	rs17045626	T	C	0.1597	0.1179	0.9143	0.5149	1.623	0.7597
2	23814122	rs13034826	A	G	0.06528	0.6547	0.8313	0.3747	1.844	0.6494
2	23817398	rs606374	A	G	0.3125	0.143	1.106	0.7189	1.702	0.6462
2	23822580	rs17045677	G	A	0.2417	0.045	1.085	0.7106	1.656	0.7065
2	23822790	rs6544984	C	T	0.4111	0.04999	0.8113	0.5568	1.182	0.2763
2	23823283	rs13405191	C	T	0.01111	1	4.475	0.9867	20.3	0.05207
2	23824034	rs13027532	C	A	0.4528	0.3949	0.9433	0.6428	1.384	0.7657
2	23824151	rs17045683	A	G	0.04028	0.4442	0.4808	0.1455	1.589	0.2298
2	23825697	rs1078853	A	C	0.3667	0.02302	0.8285	0.5332	1.287	0.4028
2	23829145	rs583168	A	G	0.4528	0.7501	0.8654	0.5871	1.276	0.4655
2	23829271	rs17045705	T	C	0.1625	0.2434	0.922	0.5254	1.618	0.7772
2	23829804	rs613117	A	G	0.375	0.002416	0.8018	0.5072	1.267	0.3443
2	23838148	rs6714495	T	C	0.1819	0.2146	1.145	0.6846	1.914	0.6063
2	23840037	rs522939	G	A	0.1722	0.7109	2.189	1.355	3.537	0.001372
2	23840101	rs2280122	A	G	0.375	1	0.954	0.6354	1.432	0.8203
2	23854896	rs1548020	A	G	0.1694	0.5729	1.12	0.6822	1.84	0.6533
2	23855498	rs518113	A	G	0.2861	0.6992	0.8665	0.5668	1.325	0.5081
2	23859449	rs528065	A	G	0.375	0.4336	0.5635	0.3705	0.857	0.007331
2	23860540	rs482525	G	A	0.2417	0.472	1.35	0.863	2.111	0.1888
2	23863557	rs573517	A	G	0.4375	1	0.7266	0.4909	1.075	0.1104
2	23865014	rs497973	A	G	0.4333	0.5932	0.8507	0.5804	1.247	0.4072
2	23865109	rs3806508	A	C	0.1333	0.6518	0.5917	0.3062	1.143	0.1185
2	23865176	rs3806510	A	G	0.1403	0.5109	0.9888	0.5567	1.756	0.9695
2	23869647	rs535200	A	G	0.07778	0.05117	0.9365	0.4614	1.901	0.8558
2	23871024	rs13386930	A	G	0.1042	0.5671	0.9618	0.5292	1.748	0.8982
2	23872765	rs7581165	A	C	0.3639	0.2544	0.5838	0.3826	0.8907	0.01253
2	23875431	rs6721623	T	C	0.2694	0.5944	1.119	0.7301	1.716	0.6054
2	23878191	rs3795933	A	G	0.425	0.2822	0.8323	0.5687	1.218	0.3449
2	23885168	rs889866	T	C	0.1583	0.6924	1.337	0.807	2.213	0.2598
2	23885388	rs11884397	A	G	0.09722	0.2277	0.6612	0.326	1.341	0.2513
2	23898317	rs4665630	C	T	0.1764	0.4723	1.113	0.6802	1.822	0.6693
2	23898966	rs11125163	C	T	0.4333	0.04221	0.7487	0.5135	1.092	0.1326
2	23928637	rs7560892	A	G	0.4556	1	1.35	0.9223	1.977	0.1225
2	23931036	rs9261	T	C	0.4833	0.5285	0.6491	0.4419	0.9534	0.02757
2	23933356	rs7579413	A	G	0.2944	0.4492	0.9682	0.6295	1.489	0.8829
2	23934816	rs12470949	T	C	0.3014	0.2623	1.232	0.8027	1.891	0.34
2	23941348	rs12478701	C	T	0.4875	0.7526	0.686	0.466	1.01	0.05615
2	23947589	rs12478744	A	G	0.4042	0.585	1.447	0.9774	2.142	0.0649
2	23956123	rs2712054	A	G	0.1292	0.1596	1.028	0.5845	1.808	0.9238
2	23958164	rs2339853	C	T	0.2681	0.4202	1.025	0.6732	1.561	0.9074
2	23972846	rs2712064	T	C	0.05556	0.2965	1.982	0.9637	4.076	0.06295
2	23973603	rs2712065	G	A	0.1889	0.008855	1.717	1.131	2.606	0.01108
2	23984992	rs2551329	A	G	0.0625	0.6386	2.46	1.261	4.8	0.008298
2	23990419	rs2712071	G	A	0.1792	0.1088	1.938	1.244	3.02	0.003427
2	24034178	rs7564732	T	C	0.1889	0.03855	1.9	1.239	2.913	0.003262
2	24044352	rs35379186	C	T	0.4806	1	0.6991	0.4733	1.032	0.07196
2	24049453	rs2339928	G	A	0.2778	0.599	1.695	1.128	2.547	0.0111
2	24060670	rs6545127	A	G	0.125	0.1418	1.887	1.151	3.092	0.01176
2	24066193	rs4233703	G	A	0.4514	0.1105	0.7048	0.4808	1.033	0.07291
2	24080274	rs2712089	G	A	0.06528	0.6547	1.49	0.7409	2.996	0.2634
2	24109316	rs17045981	G	A	0.1792	0.2114	1.591	1.015	2.492	0.04289
2	24123539	rs17711796	T	C	0.4264	0.747	0.7741	0.5221	1.148	0.2024
2	24124578	rs17711825	C	T	0.1278	0.05746	1.781	1.092	2.903	0.0207
2	24132701	rs11687065	A	C	0.2417	0.7742	0.9243	0.5887	1.451	0.7324
2	24170214	rs11894756	T	C	0.1847	0.053	1.74	1.127	2.685	0.01243
2	24190263	rs4665251	C	A	0.4611	0.9158	0.7168	0.4837	1.062	0.09706
2	24190632	rs11691864	A	G	0.05139	0.6123	0.6385	0.2358	1.729	0.3773
2	24215395	rs4643489	G	T	0.25	0.4831	1.004	0.6483	1.555	0.9851
2	24234974	rs2339938	T	C	0.2472	1	0.8721	0.552	1.378	0.5578
2	24247514	rs7561273	A	G	0.4472	0.395	1.267	0.8688	1.848	0.219
2	24275306	rs10185680	A	G	0.4667	0.2899	0.9716	0.6544	1.443	0.8864
2	24286189	rs14388	T	C	0.1139	0.01439	1.154	0.6598	2.02	0.615
2	24288713	rs6716256	G	T	0.1167	0.6056	0.8424	0.4512	1.573	0.5905
2	24302246	rs2303287	T	C	0.1806	0.01223	1.051	0.6648	1.66	0.8328
2	24309700	rs7603220	G	A	0.1208	0.4521	0.9637	0.5377	1.727	0.901
2	24310105	rs6545264	G	A	0.2972	1	1.006	0.6604	1.532	0.9779
2	24334361	rs7596060	A	G	0.1806	0.07291	1.139	0.7197	1.802	0.5787
2	24337594	rs10865262	C	T	0.4611	0.1693	0.9485	0.6532	1.377	0.7813
2	24342505	rs1056122	C	T	0.3194	0.6275	1.135	0.7589	1.698	0.5372
2	24342532	rs1134516	A	G	0.1417	0.3921	1.092	0.6421	1.858	0.7449
2	24344914	rs13006081	C	T	0.1153	0.4474	0.8651	0.4675	1.601	0.6444
2	24351009	rs12713210	C	T	0.1153	0.4474	0.8801	0.4731	1.637	0.6869
2	24358652	rs13035774	T	C	0.4764	0.5986	0.958	0.6489	1.414	0.8293
2	24369019	rs6754391	T	C	0.3958	0.5088	1.007	0.6798	1.493	0.9709
2	24375463	rs6713263	G	A	0.4139	0.6637	1.014	0.6959	1.478	0.9411
2	24380715	rs4665665	C	T	0.1417	1	0.8728	0.5016	1.519	0.6303
2	24386212	rs10211356	C	A	0.1431	1	1.022	0.5992	1.744	0.9351
2	24391733	rs6723962	A	G	0.1056	0.4012	0.987	0.5205	1.872	0.9679
2	24391894	rs11896896	G	A	0.02917	0.2594	1.359	0.4885	3.781	0.5567
2	24404222	rs11692176	T	C	0.1333	0.1689	1.122	0.6294	1.999	0.697
2	24404733	rs11691212	A	G	0.3819	0.7384	1.27	0.8677	1.86	0.2186
2	24410976	rs10185445	T	G	0.2486	1	1.285	0.8375	1.971	0.2511
2	24413298	rs2288073	G	A	0.2556	0.4896	1.202	0.7899	1.828	0.3906
2	24414002	rs7564420	A	G	0.3625	0.4247	1.235	0.8455	1.805	0.2747
2	24415461	rs10173173	C	A	0.2653	0.2804	1.181	0.7612	1.832	0.4577
2	24422130	rs6545336	A	G	0.08889	0.01401	1.905	1.1	3.3	0.02146
2	24425620	rs12052954	G	A	0.2264	1	1.172	0.7504	1.832	0.4848
2	24431463	rs9917402	T	G	0.1028	0.4023	0.7231	0.3682	1.42	0.3465
2	24439048	rs3731625	G	A	0.1875	0.8635	2.265	1.425	3.6	0.0005485
2	24443271	rs2543662	C	A	0.2833	0.1944	1.819	1.227	2.696	0.002892
2	24447491	rs2543668	T	C	0.03472	0.3504	1.63	0.662	4.011	0.288
2	24448075	rs2251331	A	G	0.03333	0.3272	1.468	0.5659	3.806	0.4302
2	24460177	rs2543670	A	G	0.03194	0.3043	1.526	0.5861	3.974	0.3865
2	24460213	rs2247157	A	C	0.03194	0.3043	1.526	0.5861	3.974	0.3865
2	24460272	rs2543671	A	G	0.03333	0.3272	1.377	0.5305	3.576	0.5107
2	24460423	rs2247083	C	T	0.03194	0.3043	1.526	0.5861	3.974	0.3865
2	24460497	rs17046186	A	G	0.02778	0.2376	1.171	0.3876	3.536	0.7801
2	24460566	rs9636438	G	A	0.2264	1	1.087	0.6929	1.704	0.7177
2	24468132	rs4665675	T	C	0.4167	0.1596	1.47	1.017	2.123	0.04019
2	24473020	rs4665258	T	C	0.03611	0.3738	1.467	0.5956	3.613	0.4047
2	24473456	rs7566420	T	C	0.02917	1	1.353	0.4595	3.986	0.583
2	24496277	rs4665681	G	A	0.03889	0.4207	1.464	0.5992	3.575	0.4032
2	24502554	rs17789375	T	G	0.2056	0.4184	1.049	0.6617	1.662	0.84
2	24509370	rs17733015	C	T	0.2222	0.8798	1.152	0.7329	1.811	0.5393
2	24514996	rs10495747	C	T	0.15	0.2176	1.678	1.045	2.694	0.03202
2	24541561	rs2702040	A	G	0.05556	1	0.8578	0.3705	1.986	0.7202
2	24546542	rs2702042	T	C	0.3444	0.6404	1.374	0.9347	2.019	0.106
2	24566588	rs2551132	A	G	0.03472	0.06043	1.314	0.5324	3.245	0.5532
2	24567290	rs6729160	T	C	0.07222	0.4143	1.296	0.6623	2.534	0.4495
2	24567318	rs2551134	G	T	0.03194	0.3043	1.526	0.5861	3.974	0.3865
2	24586149	rs2702074	G	A	0.04583	0.03098	1.231	0.565	2.684	0.6006
2	24587347	rs2551156	C	T	0.1847	0.3798	1.276	0.7846	2.076	0.3258
2	24587571	rs2702079	A	G	0.03611	0.3738	1.216	0.4709	3.14	0.6861
2	24588256	rs2551157	C	T	0.03611	0.3738	1.461	0.5913	3.608	0.4116
2	24593052	rs6738838	G	T	0.03611	0.00765	1.485	0.6496	3.397	0.3484
2	24593390	rs6729162	A	G	0.06111	0.03425	1.587	0.8193	3.075	0.1709
2	24593400	rs6732289	T	G	0.03194	0.3043	1.526	0.5861	3.974	0.3865
2	24595328	rs2702110	A	G	0.03333	0.3272	1.344	0.5153	3.503	0.5457
2	24619883	rs12470303	A	G	0.4069	0.5869	1.432	0.9803	2.093	0.0633
2	24632122	rs7595372	G	T	0.4389	0.06883	1.278	0.8882	1.84	0.1862
2	24641639	rs2584940	G	T	0.4222	0.3306	1.376	0.9511	1.991	0.09025
2	24643291	rs2702089	T	C	0.4028	0.4436	1.131	0.779	1.643	0.5168
2	24646213	rs11125582	A	G	0.3861	0.2658	1.393	0.9595	2.023	0.08136
2	24654700	rs10186121	C	T	0.03611	0.3738	1.294	0.4818	3.476	0.6092
2	24655725	rs10189542	G	T	0.1847	0.3798	0.9275	0.5635	1.527	0.7672
2	24661133	rs2584924	C	T	0.01528	1	0.4524	0.05464	3.746	0.4621
2	24661220	rs10865288	G	A	0.3806	0.1456	1.516	1.036	2.217	0.03209
2	24680948	rs1031091	G	A	0.2667	0.3479	1.013	0.657	1.563	0.9527
2	24686441	rs6756785	G	A	0.3111	0.04895	0.9836	0.6672	1.45	0.9333
2	24688055	rs12987839	T	C	0.4903	0.5992	0.7205	0.4902	1.059	0.09544
2	24692290	rs17046317	C	T	0.1208	2.219e-05	1.069	0.6358	1.796	0.8023
2	24692639	rs2119997	G	A	0.2056	0.5225	1.092	0.6739	1.769	0.7211
2	24719117	rs13402118	G	A	0.025	1	0.2261	0.02911	1.757	0.1553
2	24732568	rs11125629	A	G	0.4389	0.1085	1.233	0.8532	1.781	0.2652
2	24739410	rs1545255	A	G	0.2806	0.08929	1.078	0.7192	1.614	0.7174
2	24778332	rs7570790	G	A	0.1389	0.1844	1.09	0.632	1.88	0.7564
2	24794548	rs12612714	C	A	0.4764	0.2046	1.193	0.8244	1.726	0.3496
2	24814559	rs17046399	G	A	0.04167	0.4675	1.529	0.652	3.586	0.3289
2	24834126	rs12105106	T	C	0.08611	0.002124	0.7046	0.3566	1.392	0.3135
2	24839726	rs17734886	A	G	0.08194	0.7201	1.053	0.5419	2.047	0.8785
2	24856759	rs11894248	G	A	0.1708	0.2628	1.349	0.8132	2.238	0.2464
2	24881271	rs17791703	C	T	0.1347	0.1152	1.154	0.6871	1.938	0.5883
2	24881666	rs17046446	A	C	0.04861	0.5804	1.338	0.5821	3.078	0.4926
2	56940693	rs10200459	A	G	0.05278	0.6117	0.7342	0.2772	1.944	0.534
2	56941668	rs2058993	A	C	0.4542	0.07049	0.8241	0.5653	1.201	0.3144
2	56942624	rs10207082	A	G	0.2944	0.03054	1.417	0.9526	2.109	0.0853
2	56943017	rs17048335	T	G	0.01667	1	2.113	0.5737	7.782	0.2607
2	56957466	rs4672158	T	C	0.04722	1	0.968	0.3563	2.63	0.9491
2	56963358	rs13313787	A	G	0.0125	0.04934	0.5076	0.07946	3.243	0.4736
2	56963554	rs7579111	C	T	0.3083	0.2183	0.9892	0.6374	1.535	0.9615
2	56970732	rs2682837	G	A	0.3139	0.9028	0.9644	0.6404	1.452	0.8622
2	56974086	rs2682842	G	A	0.275	0.7929	0.8192	0.5269	1.274	0.3759
2	56974139	rs2682843	A	G	0.2444	1	0.7392	0.4633	1.18	0.2051
2	56977912	rs977375	G	T	0.4292	0.333	1.258	0.8608	1.838	0.2357
2	56978339	rs2682846	A	G	0.2583	0.4105	0.748	0.4766	1.174	0.2066
2	56978564	rs17048349	T	C	0.1764	0.2818	1.215	0.7548	1.954	0.4232
2	56978709	rs17269035	T	C	0.4194	0.2339	1.277	0.8762	1.861	0.2032
2	56982966	rs11894249	C	T	0.05139	0.235	0.8989	0.3461	2.335	0.8268
2	56984303	rs17048350	G	A	0.0125	1	0.6268	0.07609	5.163	0.6642
2	57022642	rs12474747	G	A	0.05139	0.235	0.66	0.2416	1.803	0.4177
2	57022855	rs17697039	C	T	0.02361	1	0.6665	0.1736	2.558	0.5543
2	57024914	rs17651521	G	A	0.4236	0.2372	1.302	0.8922	1.902	0.171
2	57026640	rs17697142	G	A	0.4264	0.2367	1.358	0.9282	1.987	0.115
2	57036918	rs17048414	A	G	0.4514	0.001995	1.658	1.151	2.389	0.006637
2	57041056	rs11125661	C	T	0.4292	0.1065	0.7097	0.4854	1.038	0.07698
2	57041772	rs1468958	C	T	0.4208	0.1298	1.248	0.8562	1.819	0.2491
2	57053945	rs7560622	A	C	0.4958	0.1146	1.36	0.9398	1.967	0.103
2	57055175	rs13384133	A	C	0.1486	0.836	0.2956	0.1433	0.6098	0.0009707
2	57058253	rs13394938	A	C	0.04306	1	0.9	0.3108	2.606	0.846
2	57058271	rs17697888	C	T	0.1486	0.2101	0.4566	0.2384	0.8747	0.0181
2	57062513	rs7600489	G	A	0.4611	0.4594	1.5	1.021	2.202	0.03874
2	57062894	rs2870502	T	G	0.1097	0.1005	1.07	0.5685	2.014	0.8336
2	57077745	rs6741957	A	G	0.4125	0.193	0.6263	0.409	0.9593	0.03146
2	57077993	rs6545601	C	T	0.1181	0.4472	1.217	0.672	2.205	0.5166
2	57078884	rs12616913	G	A	0.4694	0.3411	1.507	1.028	2.208	0.03551
2	57090186	rs6752311	C	T	0.3014	0.8022	0.641	0.4052	1.014	0.05745
2	57091538	rs2111724	T	C	0.3931	0.3765	0.6992	0.4619	1.058	0.09068
2	57097020	rs6714162	C	T	0.3181	0.005211	0.4302	0.2708	0.6836	0.0003569
2	57103603	rs2193632	G	A	0.3361	0.002046	0.6312	0.4205	0.9475	0.02642
2	57104659	rs2870503	C	T	0.1278	0.2372	0.7889	0.4221	1.474	0.4573
2	57110146	rs2216407	A	C	0.4222	0.1598	1.8	1.223	2.651	0.002898
2	57119328	rs13033180	T	C	0.45	0.8316	1.526	1.028	2.264	0.03599
2	57135651	rs13400448	T	C	0.2222	0.3592	0.6897	0.4182	1.138	0.1457
2	57135857	rs12622513	G	A	0.4597	1	1.363	0.9171	2.027	0.1254
2	57146722	rs11125670	T	C	0.3042	0.3832	1.013	0.6798	1.508	0.9511
2	57148163	rs10182943	G	A	0.2125	0.8746	0.7502	0.4533	1.242	0.2635
2	57148302	rs10183114	G	A	0.01528	1	0.9008	0.1806	4.495	0.8987
2	57153537	rs7585535	A	G	0.325	0.4002	0.7889	0.5149	1.209	0.2761
2	57154098	rs2865254	A	G	0.1042	0.5671	1.5	0.8464	2.658	0.1649
2	57154109	rs17370889	A	C	0.1375	0.1781	0.6862	0.3774	1.248	0.217
2	57154369	rs17279796	A	G	0.06528	0.05347	1.105	0.5378	2.272	0.785
2	57158169	rs17048515	A	G	0.01806	1	0.5078	0.1001	2.576	0.4134
2	57161155	rs17048520	G	A	0.01944	1	0.1755	0.01993	1.545	0.1168
2	57175087	rs13430229	G	T	0.06528	1	0.7105	0.3002	1.681	0.4368
2	57184648	rs6755149	A	G	0.05	0.007828	0.9689	0.4422	2.123	0.9371
2	57185062	rs10169054	A	G	0.03611	1	0.2447	0.05176	1.157	0.07566
2	57192963	rs17048558	G	A	0.01944	1	1.94e-07	0	Inf	0.9761
2	57194617	rs7594039	G	A	0.04444	0.5136	1.412	0.611	3.265	0.4193
2	57210018	rs12612912	A	G	0.3792	0.007085	0.8725	0.5999	1.269	0.4756
2	57214039	rs13402267	T	C	0.07361	0.4246	0.9954	0.487	2.035	0.99
2	57225508	rs2115607	T	C	0.04167	0.4675	0.8794	0.3575	2.164	0.7797
2	57225631	rs2163048	A	G	0.4931	0.5991	1.005	0.687	1.469	0.9803
2	57232308	rs1035977	T	G	0.02917	1	1.124	0.3579	3.528	0.8417
2	57236428	rs1594149	A	G	0.4028	0.02141	1.217	0.8484	1.747	0.2856
2	57238715	rs2115606	A	G	0.3264	0.1873	1.078	0.7276	1.596	0.7092
2	57239067	rs11680488	T	C	0.4153	0.2322	0.8269	0.5488	1.246	0.3633
2	57242902	rs2195493	A	G	0.4875	0.1717	1.076	0.7462	1.553	0.6936
2	57243034	rs2865287	G	A	0.1333	0.491	0.7275	0.3957	1.337	0.3057
2	57247331	rs12615090	A	G	0.3694	0.2605	0.9297	0.6299	1.372	0.7134
2	57248103	rs4580419	C	T	0.04028	0.4442	1.356	0.5613	3.274	0.4989
2	57257035	rs1429320	T	G	0.2944	0.2529	1.229	0.8279	1.825	0.306
2	57257159	rs876527	T	C	0.2514	0.7792	1.151	0.7503	1.767	0.5191
2	57259991	rs13014393	A	G	0.4208	0.2794	1.038	0.7128	1.511	0.8464
2	57260011	rs13014411	T	G	0.4181	0.3868	1.023	0.6996	1.495	0.9082
2	57263762	rs1594142	A	C	0.1528	0.06638	0.3478	0.167	0.7245	0.004794
2	57270600	rs2115603	G	A	0.35	0.04843	0.9706	0.6616	1.424	0.8787
2	57270868	rs4672193	G	A	0.1264	0.3345	0.7058	0.38	1.311	0.2699
2	57271207	rs10199005	A	G	0.2097	1	1.067	0.6711	1.696	0.7844
2	57275031	rs10168588	T	C	0.1222	0.2145	0.8725	0.4872	1.562	0.6464
2	57275974	rs9309291	A	G	0.2042	0.8713	0.8703	0.5301	1.429	0.583
2	57276155	rs12614157	A	G	0.3319	0.1532	1.034	0.6993	1.53	0.8655
2	57289282	rs12713329	T	C	0.15	0.021	0.51	0.2758	0.9431	0.0318
2	57298298	rs12478403	G	T	0.4431	0.5214	0.9956	0.6806	1.457	0.9821
2	57306208	rs11901902	A	G	0.4528	0.1364	0.8222	0.5669	1.193	0.3021
2	57308323	rs12467668	C	T	0.4528	0.6706	0.963	0.6598	1.406	0.845
2	57314264	rs1834183	C	T	0.3792	0.0136	1.55	1.071	2.242	0.02013
2	57315946	rs1364526	T	G	0.225	0.4489	1.124	0.7289	1.732	0.5978
2	57318688	rs11891010	A	G	0.2792	0.4337	1.101	0.7317	1.658	0.6438
2	57332673	rs1559557	C	T	0.4153	0.1301	0.9478	0.6536	1.375	0.7776
2	57341100	rs17039638	A	G	0.01111	1	2.654e-07	0	Inf	0.9824
2	57353920	rs4672198	C	T	0.2944	0.1621	1.253	0.8481	1.852	0.2574
2	57359270	rs6545620	C	T	0.3069	0.006447	1.256	0.8675	1.817	0.2277
2	57365335	rs17048681	G	T	0.4014	0.1892	0.8821	0.605	1.286	0.5146
2	57365560	rs2113604	G	T	0.1639	0.1206	0.7188	0.4188	1.234	0.2309
2	57366620	rs17189361	G	T	0.3222	0.1845	0.9693	0.6524	1.44	0.8773
2	57369920	rs1424647	T	G	0.3181	0.1817	0.9732	0.6535	1.449	0.8938
2	57369933	rs17048693	A	G	0.04306	0.4907	1.98	0.8889	4.408	0.09458
2	57370124	rs1424649	C	T	0.3181	0.2746	0.9453	0.6323	1.413	0.784
2	57381021	rs10200043	C	T	0.1514	0.3015	0.4468	0.2327	0.8578	0.01549
2	57387779	rs17048702	A	G	0.03194	0.3043	0.398	0.08699	1.821	0.2351
2	57387855	rs966115	T	G	0.3014	0.6163	0.8203	0.5373	1.252	0.3589
2	57389340	rs17048705	G	A	0.3069	0.08302	1.376	0.9378	2.018	0.1028
2	57389998	rs9309294	G	A	0.4681	1	1.144	0.7817	1.675	0.4882
2	57390456	rs6734341	C	T	0.3083	0.5363	0.8107	0.5333	1.232	0.3261
2	57390669	rs6747854	A	C	0.2292	0.7654	1.104	0.7111	1.714	0.6595
2	57394902	rs12713334	G	A	0.1389	1	0.651	0.3535	1.199	0.1685
2	57403186	rs8179620	G	A	0.05	0.6018	0.6566	0.2478	1.74	0.3975
2	57403320	rs6707919	C	T	0.3014	0.21	1.54	1.042	2.275	0.03026
2	57406771	rs1364524	T	C	0.4986	0.7525	0.6695	0.456	0.9829	0.04058
2	57407649	rs1424638	C	T	0.4444	0.08904	0.6981	0.4794	1.017	0.06088
2	57415111	rs10169088	T	C	0.125	0.8099	0.7555	0.407	1.402	0.3742
2	57427953	rs6755060	G	A	0.4917	0.4003	1.095	0.7553	1.587	0.6321
2	57429923	rs7423025	G	T	0.3708	0.4979	1.049	0.7005	1.57	0.8175
2	57430709	rs1981900	A	G	0.07083	0.6943	1.546	0.7982	2.996	0.1964
2	57438161	rs7597343	G	A	0.4389	0.5214	1.116	0.7531	1.653	0.5851
2	57441427	rs12052870	C	T	0.2736	0.4268	0.7989	0.519	1.23	0.3078
2	57441643	rs12052504	T	G	0.2625	0.7853	0.8397	0.5381	1.31	0.4417
2	57441811	rs4395280	C	A	0.3056	0.1083	1.089	0.7326	1.619	0.673
2	57445471	rs4290697	G	A	0.4222	0.001676	1.146	0.8083	1.626	0.4433
2	57447412	rs12614524	T	C	0.1847	0.001326	0.8193	0.5125	1.31	0.4052
2	57450236	rs4608569	G	A	0.4236	0.1069	1.049	0.7208	1.527	0.8028
2	57469226	rs6419630	G	A	0.2972	0.4488	1.258	0.8408	1.881	0.2646
2	57482289	rs12622457	C	T	0.2708	0.02334	0.835	0.5519	1.263	0.3934
2	57487947	rs4233968	A	G	0.15	0.6801	0.8121	0.4607	1.432	0.4718
2	57488302	rs4619596	A	G	0.1097	0.7851	1.129	0.6316	2.02	0.6816
2	57516048	rs7603447	A	C	0.1889	0.7303	1.418	0.9008	2.233	0.1313
2	57521838	rs7572947	A	G	0.2917	0.004792	0.8965	0.6075	1.323	0.5822
2	57539475	rs10178543	C	T	0.025	1	0.4942	0.1072	2.279	0.3661
2	57541471	rs7607700	C	T	0.3042	0.7087	1.118	0.7459	1.676	0.5888
2	57544788	rs1201817	T	G	0.03056	1	NA	NA	NA	NA
2	57547114	rs1357377	C	T	0.2958	0.8996	1.187	0.7876	1.788	0.4132
2	57552412	rs4365449	G	A	0.1583	0.115	0.9283	0.5542	1.555	0.7774
2	57559359	rs17048752	C	T	0.08472	0.007972	2.543	1.461	4.425	0.000963
2	57559807	rs17805605	C	T	0.06528	0.1827	1.067	0.5205	2.188	0.859
2	57570624	rs17048770	A	G	0.125	0.8099	1.069	0.6091	1.877	0.8156
2	57572453	rs13407874	C	T	0.1639	0.006766	1.418	0.9103	2.208	0.1225
2	57573028	rs12328288	T	C	0.05972	0.02918	0.7071	0.3062	1.633	0.4169
2	57582921	rs7602729	G	A	0.1153	0.7992	1.301	0.7428	2.278	0.3576
2	57582996	rs1522680	T	C	0.1181	0.6108	0.8789	0.4841	1.596	0.6714
2	57586553	rs10170869	A	C	0.06806	0.6734	0.7197	0.3132	1.654	0.4384
2	57588072	rs10189684	T	C	0.2819	1	1.185	0.779	1.803	0.4276
2	57599912	rs17048789	A	G	0.08333	0.4922	1.025	0.5098	2.06	0.9451
2	57600076	rs10199455	T	C	0.4444	0.3364	0.835	0.5611	1.243	0.3741
2	57607449	rs1518681	T	G	0.4847	0.2911	1.309	0.8781	1.951	0.1864
2	57618446	rs2203805	T	C	0.4597	0.2428	1.392	0.9288	2.086	0.1091
2	57626992	rs1401257	G	T	0.03611	0.3738	1.52	0.626	3.689	0.355
2	57627453	rs1518684	A	G	0.3486	0.2455	1.127	0.7714	1.646	0.5369
2	57628517	rs13413063	A	C	0.2903	0.5223	0.9399	0.6214	1.422	0.7692
2	57664521	rs2204141	T	C	0.1486	0.676	0.6663	0.3736	1.188	0.169
2	57665438	rs7597800	T	C	0.3667	0.4274	1.307	0.8862	1.926	0.1771
2	57665629	rs7557548	G	A	0.225	0.7646	0.5971	0.3595	0.9917	0.04637
2	57665702	rs2014007	G	A	0.1181	1	1.555	0.9009	2.685	0.1128
2	57669304	rs17048826	T	C	0.1903	1	1.235	0.7765	1.963	0.3729
2	57671691	rs13403414	C	T	0.2222	0.76	0.6499	0.3952	1.069	0.08954
2	57673647	rs17195042	G	T	0.1569	0.1093	0.7382	0.4285	1.272	0.2741
2	57676070	rs10496064	A	G	0.1764	0.006294	1.034	0.6587	1.623	0.8846
2	57681816	rs2222228	A	G	0.2861	0.01444	0.7989	0.5293	1.206	0.2852
2	57685889	rs6710781	C	T	0.1472	0.2042	1.225	0.7425	2.021	0.4272
2	57688531	rs17048832	C	A	0.2833	0.00264	0.6548	0.4281	1.001	0.05073
2	57689957	rs17048835	T	C	0.1681	0.4543	0.6314	0.3596	1.109	0.1094
2	57690006	rs10192823	C	T	0.01806	1	0.2596	0.03126	2.156	0.2118
2	57690033	rs7589636	G	A	0.2792	0.2378	0.7536	0.4745	1.197	0.2308
2	57698612	rs4672213	C	A	0.3431	0.0612	1.316	0.8642	2.005	0.2005
2	57698990	rs1522685	G	A	0.4458	0.2002	1.45	0.9623	2.184	0.07573
2	57712494	rs1518676	C	T	0.2931	0.2524	1.471	0.9532	2.269	0.0813
2	57724342	rs6724935	C	T	0.08194	0.02243	0.1626	0.03968	0.6664	0.0116
2	57725391	rs965979	A	C	0.3167	0.01506	1.452	0.9314	2.263	0.09973
2	57727701	rs10165125	G	A	0.1917	0.2316	0.6573	0.3948	1.094	0.1066
2	57731262	rs2246820	T	C	0.15	0.41	0.6064	0.3305	1.113	0.1063
2	57731944	rs2264692	G	A	0.09167	0.01983	0.4413	0.1882	1.035	0.05994
2	57732537	rs2311314	G	A	0.45	1	0.6255	0.4207	0.93	0.02041
2	57743691	rs10496068	C	T	0.09722	0.0006023	1.103	0.6312	1.927	0.7308
2	57744645	rs820964	A	G	0.4833	0.5285	0.6959	0.474	1.022	0.06431
2	57755496	rs2264599	T	C	0.4806	0.7514	1.481	1.013	2.166	0.04278
2	57755753	rs6742652	G	A	0.3028	0.1351	0.9341	0.6282	1.389	0.7361
2	57759115	rs820985	C	T	0.3931	0.0001603	0.7276	0.5021	1.054	0.09284
2	57766378	rs4671309	T	C	0.1597	0.2441	1.134	0.6975	1.845	0.6114
2	57767787	rs6545656	G	T	0.1639	0.1206	1.22	0.763	1.949	0.4069
2	57771591	rs17809425	G	T	0.1403	0.01452	0.7881	0.4601	1.35	0.386
2	57774450	rs1527627	G	A	0.225	0.4489	1.158	0.749	1.791	0.5092
2	57780007	rs17048911	T	C	0.1597	1	0.7635	0.4389	1.328	0.3395
2	57780042	rs10153799	G	T	0.0625	1	1.088	0.5009	2.363	0.8312
2	57780492	rs10865303	G	A	0.2736	0.8947	1.006	0.6538	1.549	0.977
2	57780953	rs7580654	T	G	0.1042	0.5671	2.625	1.527	4.515	0.0004841
2	57781893	rs34652320	G	A	0.3514	0.8172	1.339	0.8897	2.015	0.1617
2	57790591	rs13414675	G	T	0.01944	1	NA	NA	NA	NA
2	57791281	rs10197747	G	T	0.1097	0.7851	1.705	0.9849	2.953	0.05671
2	57800605	rs11125718	G	A	0.3861	0.15	1.189	0.7878	1.793	0.4104
2	57801443	rs13384136	C	T	0.4167	0.5887	1.091	0.7439	1.6	0.6562
2	57805942	rs17048934	G	A	0.01528	1	0.4102	0.04926	3.416	0.41
2	57808671	rs1527619	G	T	0.3528	0.8174	0.9589	0.6416	1.433	0.838
2	57808810	rs1918455	G	T	0.3431	0.559	1.113	0.7487	1.655	0.5966
2	57826028	rs11125721	A	G	0.3264	0.2312	1.454	0.9509	2.223	0.08411
2	57831099	rs10176938	G	A	0.01806	1	0.7602	0.1843	3.136	0.7045
2	57842041	rs17039663	T	C	0.01944	1	0.2485	0.03018	2.046	0.1955
2	57842075	rs10172608	G	A	0.1125	0.4268	0.9908	0.5555	1.767	0.9751
2	57843046	rs10196912	G	A	0.35	0.2489	1.118	0.7585	1.649	0.5726
2	57848407	rs13008711	T	C	0.1333	0.8185	0.7453	0.4105	1.353	0.3339
2	57849676	rs17049010	G	T	0.03889	0.4207	0.7212	0.2486	2.092	0.5475
2	57854044	rs2125923	C	T	0.3361	0.5572	1.243	0.8255	1.873	0.2972
2	57854236	rs13396046	A	G	0.09306	0.7541	1.194	0.6208	2.296	0.5953
2	57855831	rs2612307	A	C	0.1208	0.6246	1.083	0.6196	1.892	0.78
2	57856882	rs2695601	G	A	0.4389	0.2393	1.03	0.7078	1.5	0.8763
2	57857099	rs6748662	G	A	0.1	3.236e-05	0.8266	0.4487	1.523	0.5411
2	57857623	rs13420669	C	T	0.075	0.1262	0.9622	0.4819	1.921	0.913
2	57858035	rs2695602	A	G	0.3306	0.4758	1.323	0.8737	2.005	0.186
2	57858053	rs2612305	C	T	0.4389	0.2393	1.072	0.7385	1.558	0.7132
2	57864614	rs1380705	C	T	0.4528	0.08866	0.9288	0.6435	1.341	0.6931
2	57868871	rs2612316	C	T	0.4597	0.05701	0.866	0.6015	1.247	0.4392
2	57869211	rs11695122	A	C	0.06806	0.6734	1.072	0.5042	2.281	0.8561
2	57872702	rs2612313	C	T	0.4083	0.0295	0.8929	0.6176	1.291	0.5471
2	57877166	rs820777	C	A	0.4986	0.1146	1.018	0.7038	1.473	0.9237
2	57882889	rs820772	A	G	0.2139	0.02694	1.069	0.6994	1.633	0.7586
2	57883073	rs2030944	C	T	0.2917	0.6096	0.9961	0.6439	1.541	0.9861
2	57884390	rs820769	T	C	0.09167	0.1006	1.085	0.5891	1.997	0.7939
2	57884430	rs13028428	A	C	0.1708	1	0.7482	0.4326	1.294	0.2994
2	57884793	rs2311731	G	T	0.4347	0.5917	0.8476	0.5709	1.258	0.4122
2	57890308	rs820784	C	T	0.1236	0.2224	1.123	0.6532	1.931	0.6746
2	57895438	rs34249794	C	T	0.05556	0.01735	0.9076	0.4042	2.038	0.8143
2	57901385	rs10496073	G	A	0.1083	0.4067	1.119	0.5921	2.115	0.7292
2	57901997	rs17049036	A	G	0.1097	0.2847	1.123	0.6012	2.097	0.7161
2	57907369	rs1460257	C	T	0.3167	0.2255	1.1	0.7404	1.633	0.6377
2	57911155	rs7602685	A	G	0.1444	1	1.381	0.8183	2.332	0.2265
2	57911867	rs17049058	G	A	0.1514	0.8368	1.247	0.7344	2.116	0.4143
2	57918077	rs10186336	G	T	0.1931	0.8655	1.136	0.711	1.815	0.5937
2	57934055	rs13026414	T	C	0.3486	1	0.9662	0.639	1.461	0.8705
2	57935873	rs6731365	A	G	0.2806	0.8961	0.9109	0.5825	1.424	0.6825
2	57936992	rs11888669	G	A	0.01528	1	0.3454	0.04135	2.884	0.3262
2	57937373	rs17227657	C	T	0.1028	0.5622	1.426	0.804	2.53	0.2247
2	57941185	rs11885093	T	C	0.3972	0.271	0.7679	0.518	1.138	0.1885
2	57941287	rs1380703	G	A	0.3653	1	1.074	0.7247	1.591	0.7226
2	57942021	rs12612649	A	G	0.02083	1	0.6568	0.1421	3.036	0.5905
2	57950104	rs10180540	A	G	0.05972	1	1.717	0.8343	3.534	0.1421
2	57950346	rs4671319	G	A	0.4222	0.1598	0.7022	0.4748	1.038	0.07648
2	57952870	rs2290867	A	C	0.3153	0.0006088	0.8712	0.5888	1.289	0.4905
2	57953208	rs41507950	A	G	0.03333	0.3272	0.4949	0.1371	1.787	0.283
2	57961229	rs41335055	T	C	0.05972	1	1.678	0.8156	3.451	0.1597
2	57978858	rs1460255	T	C	0.2931	0.0221	0.8841	0.5849	1.336	0.559
2	57980405	rs17049113	G	A	0.09861	0.06479	0.4436	0.2028	0.9701	0.04174
2	57992635	rs17049114	A	G	0.07361	0.03292	0.5397	0.234	1.245	0.148
2	57992815	rs17049116	G	T	0.02361	0.1758	0.2106	0.02878	1.541	0.1251
2	57993568	rs12990792	G	A	0.3486	0.002474	0.7328	0.4908	1.094	0.1284
2	57993643	rs10496078	G	A	0.3667	0.01715	0.8066	0.544	1.196	0.2848
2	58012833	rs1568452	T	C	0.3556	0.1358	1.152	0.7786	1.703	0.4797
2	58016412	rs10166481	G	A	0.3375	0.0005845	0.7656	0.5159	1.136	0.1849
2	58027748	rs13430437	C	A	0.1486	0.676	1.482	0.9019	2.435	0.1205
2	58030962	rs2717071	G	A	0.3569	0.01148	0.8211	0.5538	1.217	0.3264
2	58031249	rs1851138	T	G	0.01389	1	0.3982	0.04849	3.271	0.3914
2	58035491	rs2717018	C	T	0.3556	0.008292	0.8037	0.5418	1.192	0.2777
2	58039357	rs2953439	T	C	0.3431	0.0002829	0.9497	0.6544	1.378	0.7858
2	58042241	rs1402398	G	A	0.35	0.01469	0.7677	0.5167	1.141	0.1906
2	58044220	rs2717055	G	A	0.3639	0.006127	0.7333	0.4947	1.087	0.1226
2	58051769	rs12185644	C	A	0.3333	0.1557	1.032	0.6955	1.532	0.8749
2	58059803	rs2947349	C	A	0.3069	0.006447	0.8309	0.5527	1.249	0.3731
2	58062489	rs2717077	G	T	0.4069	0.3281	1.005	0.6795	1.486	0.9808
2	58063748	rs1520965	C	A	0.2972	0.07693	0.7557	0.4949	1.154	0.1947
2	58075701	rs11684106	C	A	0.2583	0.1703	0.8807	0.5694	1.362	0.5682
2	58083420	rs2953442	C	T	0.3306	0.0235	0.9337	0.6308	1.382	0.7316
2	58084129	rs10205616	T	C	0.01389	1	0.5063	0.05939	4.316	0.5336
2	58092754	rs13405071	T	C	0.09167	0.5212	2.153	1.222	3.792	0.007977
2	58098373	rs17231440	A	G	0.03889	0.09196	1.507	0.6613	3.433	0.3293
2	58106736	rs17049217	C	A	0.02639	1	0.992	0.2973	3.31	0.9896
2	58107837	rs17049220	G	A	0.01528	1	2.905	0.7705	10.95	0.1153
2	58111922	rs1533725	G	T	0.3931	0.5826	1.153	0.7818	1.7	0.4729
2	58118626	rs41439747	A	G	0.2375	0.01317	1.111	0.7356	1.679	0.6161
2	58119475	rs4144044	A	G	0.2375	0.1086	1.249	0.8229	1.897	0.296
2	58120539	rs10178958	A	G	0.2347	0.00823	0.9409	0.6162	1.437	0.7778
2	58124359	rs2678919	A	G	0.3347	0.2868	1.045	0.706	1.546	0.8272
2	58131294	rs6545669	C	A	0.02361	1	0.9088	0.2362	3.496	0.8893
2	58131532	rs17049243	C	T	0.08056	0.4916	1.454	0.7747	2.73	0.2438
2	58135485	rs17049244	G	T	0.09722	0.1271	0.8622	0.4557	1.631	0.6486
2	58142647	rs2717002	T	G	0.3556	0.02923	0.7644	0.5124	1.14	0.1881
2	58143910	rs6761004	A	G	0.01806	1	0.7195	0.1494	3.464	0.6814
2	58158218	rs11125739	T	G	0.2236	0.7618	0.9595	0.6016	1.53	0.8623
2	58161355	rs2717023	C	T	0.3306	0.01228	0.8806	0.5928	1.308	0.5287
2	58163146	rs2717025	T	G	0.3708	0.2584	1.092	0.7151	1.667	0.6841
2	58164223	rs2678889	A	G	0.3569	0.03871	0.7665	0.514	1.143	0.1924
2	58165595	rs2717029	T	G	0.3722	0.4989	1.159	0.7804	1.721	0.4647
2	58166468	rs2717031	T	C	0.3389	0.00675	0.6365	0.4198	0.965	0.03337
2	58168098	rs2717036	T	C	0.3514	0.04959	0.8164	0.5491	1.214	0.3163
2	58168831	rs2717038	G	A	0.3819	0.9114	1.201	0.8088	1.783	0.3642
2	58168856	rs1401100	G	T	0.3611	0.02244	0.7878	0.5318	1.167	0.2342
2	58169166	rs2717039	T	G	0.3653	0.8207	1.183	0.7918	1.768	0.4118
2	58169418	rs2678897	G	A	0.3389	0.0134	0.8455	0.5687	1.257	0.4071
2	58169494	rs2717040	T	C	0.3389	0.02529	0.8414	0.5649	1.253	0.3956
2	58169950	rs1568252	T	C	0.07917	0.4764	0.8712	0.4045	1.876	0.7246
2	58170004	rs1568253	T	C	0.3389	0.0134	0.838	0.5645	1.244	0.3806
2	58184610	rs17049262	C	A	0.1139	0.03277	0.5598	0.284	1.103	0.09381
2	58188308	rs10193690	T	C	0.08194	0.07604	1.009	0.5053	2.014	0.98
2	58201202	rs10172295	A	G	0.3903	0.8248	1.348	0.9089	1.999	0.1375
2	58203111	rs12476222	C	A	0.3028	0.01724	1.991	1.182	3.352	0.009599
2	58208074	rs1518395	A	G	0.3236	0.01573	0.8243	0.5522	1.231	0.3447
2	58225968	rs17049288	A	G	0.1375	0.07272	0.7903	0.4505	1.386	0.4119
2	58233464	rs7561688	T	C	0.3903	0.1839	1.099	0.7514	1.608	0.6261
2	58236542	rs17049296	C	T	0.1236	0.4633	1.145	0.6589	1.988	0.6318
2	58237076	rs6719889	C	T	0.2681	0.7882	0.9055	0.5839	1.404	0.6575
2	58237724	rs10187411	C	T	0.07778	0.462	0.1786	0.04188	0.7616	0.01991
2	58238594	rs17049298	C	T	0.1042	1	1.3	0.7219	2.341	0.3821
2	58244450	rs7563225	A	C	0.04444	0.1469	0.8265	0.3105	2.2	0.7029
2	58259867	rs7600213	A	G	0.04306	0.1318	0.6586	0.2407	1.802	0.4161
2	58264394	rs10164499	A	G	0.02917	1	0.71	0.1901	2.652	0.6104
2	58284751	rs1371212	C	T	0.07778	0.0004564	0.7362	0.3654	1.484	0.3917
2	58304878	rs1439269	A	G	0.3403	0.4809	1.238	0.8316	1.843	0.2928
2	58326380	rs13384786	G	T	0.09444	0.7555	0.9758	0.5034	1.891	0.9421
2	58326448	rs17049334	G	A	0.0875	0.002675	1.021	0.5618	1.856	0.9452
2	58335681	rs1016771	C	T	0.4056	0.1549	0.8421	0.5721	1.24	0.3837
2	58336134	rs1025754	T	C	0.2389	0.1936	1.154	0.7585	1.755	0.5039
2	58336361	rs17049345	C	T	0.03472	0.3504	0.1747	0.0239	1.277	0.08556
2	58346966	rs17049351	G	A	0.07778	0.71	1.628	0.84	3.154	0.149
2	58350504	rs7558007	A	G	0.05556	1	1.01	0.4227	2.415	0.9816
2	58350571	rs2043890	G	A	0.3778	0.8228	1.687	1.121	2.537	0.01208
2	58358508	rs9973928	T	C	0.03611	0.3738	0.5681	0.1609	2.005	0.3796
2	58359680	rs17183100	G	A	0.09306	0.001412	1.094	0.6165	1.942	0.7585
2	58367092	rs7569184	C	T	0.06111	0.6318	0.8218	0.3328	2.029	0.6705
2	58367495	rs17049374	T	C	0.01111	1	8.356	1.858	37.58	0.005642
2	58385353	rs848292	T	C	0.3486	0.486	0.8081	0.5356	1.219	0.31
2	58387000	rs3732136	T	C	0.3514	0.5638	1.214	0.8177	1.802	0.3361
2	58388696	rs848291	A	G	0.3708	0.7354	0.8551	0.5709	1.281	0.4474
2	58390547	rs10445896	A	G	0.2528	0.2654	0.6559	0.4158	1.035	0.06983
2	58394543	rs848286	C	T	0.3222	0.005484	1.026	0.6991	1.504	0.8975
2	58408243	rs7558066	T	C	0.09306	1	1.829	1.006	3.325	0.0477
2	58410972	rs768298	T	C	0.3625	0.7323	1.085	0.7237	1.626	0.6939
2	58411840	rs3771216	C	T	0.3736	0.4303	1.126	0.76	1.667	0.555
2	58412472	rs848280	T	C	0.35	0.2489	0.8585	0.5735	1.285	0.4587
2	58413751	rs2098344	T	C	0.3194	0.001561	0.8163	0.5464	1.219	0.3215
2	58423312	rs11903212	T	C	0.1153	0.6016	1.124	0.6099	2.073	0.7071
2	58431129	rs17049408	C	T	0.0375	1	0.7631	0.2457	2.37	0.64
2	58461903	rs17049423	C	T	0.1486	0.0005271	0.5258	0.292	0.9468	0.03219
2	58478179	rs13411119	A	G	0.3431	0.7259	1.178	0.7918	1.754	0.4183
2	58492345	rs9789483	G	A	0.3306	0.7209	1.245	0.8306	1.867	0.2882
2	58492441	rs9789714	A	C	0.3583	0.02911	1.434	0.9874	2.082	0.05834
2	58493541	rs9973912	A	G	0.08194	0.7201	1.39	0.7395	2.611	0.3067
2	58498481	rs10490251	A	G	0.2389	0.1936	1.234	0.801	1.899	0.3407
2	58501604	rs10169479	A	G	0.4694	0.2446	0.7387	0.5028	1.085	0.123
2	58503341	rs6706369	G	T	0.3333	0.03317	1.173	0.7948	1.731	0.4217
2	58514666	rs2215960	C	T	0.2125	0.3481	1.193	0.7404	1.924	0.4678
2	58522580	rs13399274	G	A	0.1417	0.2742	1.414	0.8674	2.304	0.1648
2	58523124	rs11886987	C	T	0.03194	0.04388	1.382	0.558	3.422	0.4845
2	58523484	rs10183540	G	A	0.09583	0.0321	0.1013	0.02386	0.4299	0.001905
2	58525741	rs7595474	C	T	0.2167	0.1202	1.169	0.7631	1.789	0.4739
2	58559427	rs11903838	T	G	0.225	0.1723	1.239	0.8099	1.895	0.3233
2	58567655	rs11125749	A	C	0.01389	1	NA	NA	NA	NA
2	58569066	rs6734368	G	A	0.1986	0.03026	0.8535	0.532	1.369	0.5113
2	58569214	rs6708936	A	G	0.1264	0.1463	0.6156	0.3231	1.173	0.1402
2	58580782	rs17049476	T	G	0.1639	0.006766	0.8505	0.508	1.424	0.5381
2	58581018	rs6761469	A	G	0.4278	0.08505	1.158	0.8003	1.676	0.4363
2	58581155	rs17049480	A	G	0.1736	0.005006	0.8371	0.5041	1.39	0.4918
2	58584740	rs10490248	A	G	0.175	0.005546	0.8666	0.5284	1.421	0.5705
2	58585690	rs10490247	C	T	0.4278	0.3895	0.8555	0.5823	1.257	0.4264
2	58588036	rs4672237	A	G	0.3875	0.3761	0.7835	0.5266	1.166	0.229
2	58597957	rs887956	C	A	0.1653	0.05502	0.8159	0.482	1.381	0.4486
2	58615998	rs10192578	C	T	0.2875	0.2486	0.918	0.5874	1.435	0.7072
2	58616336	rs2098340	C	T	0.4653	0.05678	1.119	0.7714	1.625	0.5526
2	58619138	rs4672238	T	C	0.1139	0.1983	0.5793	0.2925	1.147	0.1174
2	58644447	rs35267016	G	A	0.1264	0.01657	1.027	0.5932	1.778	0.9242
2	58650355	rs4672240	G	T	0.4528	0.3949	1.267	0.8551	1.878	0.238
2	58653016	rs1861226	T	C	0.2181	0.8771	0.9593	0.6007	1.532	0.8619
2	58653580	rs41423548	A	G	0.06528	0.05347	0.9247	0.4452	1.921	0.8338
2	58656792	rs6734591	A	G	0.1917	0.1237	0.58	0.3402	0.9888	0.04536
2	58662069	rs12613228	A	G	0.1278	0.02893	1.089	0.6332	1.873	0.7578
2	58664376	rs6759994	T	C	0.4458	0.07062	1.312	0.8979	1.917	0.1606
2	58665865	rs10176492	C	T	0.2014	0.008169	0.8093	0.5088	1.287	0.3714
2	58668959	rs7570272	C	T	0.2514	0.5749	1.161	0.7466	1.804	0.5081
2	58669884	rs17049502	G	A	0.2181	0.04315	0.8382	0.5233	1.343	0.4628
2	58672640	rs12471163	A	G	0.05694	0.003233	0.5346	0.198	1.443	0.2165
2	58693850	rs6742732	A	G	0.3778	0.4329	0.7507	0.4968	1.135	0.1736
2	58712611	rs6734347	G	T	0.2625	0.2755	0.7062	0.4402	1.133	0.1493
2	58712635	rs6734356	C	T	0.2639	0.2797	0.7023	0.4377	1.127	0.143
2	58719393	rs10191761	T	C	0.01806	1	0.38	0.04719	3.06	0.3633
2	58742298	rs4315505	T	C	0.04306	1	1.356	0.5451	3.372	0.5126
2	58774054	rs10490087	T	C	0.07778	1	1.038	0.5108	2.111	0.9171
2	58777027	rs17049535	T	C	0.125	0.04905	0.5235	0.2596	1.055	0.07044
2	58777169	rs6732504	T	C	0.4944	0.1703	1.163	0.7746	1.747	0.4662
2	58779689	rs17269098	G	A	0.1208	0.07757	1.093	0.6131	1.947	0.764
2	58782707	rs17049545	C	T	0.05417	1	0.8963	0.377	2.131	0.8043
2	58823770	rs7604277	C	T	0.3917	0.1225	0.8692	0.5767	1.31	0.5029
2	58824027	rs17049573	G	A	0.1944	1	0.9634	0.5954	1.559	0.8795
2	58824738	rs6723710	C	A	0.4889	0.8335	1.219	0.8279	1.795	0.3158
2	58826238	rs7595056	C	T	0.2667	0.1768	1.124	0.7245	1.744	0.6016
2	58826638	rs7607950	G	A	0.3153	0.3284	0.8937	0.5895	1.355	0.5966
2	58827154	rs13010324	T	C	0.1764	0.2818	1.11	0.6866	1.793	0.6712
2	58828404	rs17049585	A	G	0.2125	0.5324	1.002	0.6282	1.598	0.9938
2	58828431	rs12612428	C	T	0.1375	0.07272	1.042	0.6096	1.783	0.8793
2	58828603	rs17049586	A	G	0.3208	0.3969	0.9538	0.6252	1.455	0.8261
2	58830445	rs7569678	A	G	0.3944	1	1.114	0.7507	1.654	0.5909
2	58832407	rs17269126	G	A	0.08889	0.7515	0.7113	0.3343	1.513	0.3764
2	58832467	rs12469198	C	T	0.2528	0.8891	1.17	0.7606	1.799	0.4752
2	58833213	rs6759720	A	G	0.2611	0.4121	1.177	0.7621	1.817	0.4625
2	58833478	rs6717881	G	T	0.2181	0.8771	1.156	0.7347	1.82	0.5302
2	58853016	rs7419776	G	A	0.1472	0.673	1.043	0.6165	1.765	0.8746
2	58857276	rs7584990	G	A	0.2458	0.2545	0.8378	0.5345	1.313	0.4403
2	58857542	rs4672251	A	G	0.2847	0.5172	0.7484	0.4883	1.147	0.1833
2	58864755	rs17190576	A	G	0.04306	0.4907	1.185	0.4884	2.874	0.7077
2	58869775	rs10187702	C	T	0.1764	0.149	1.656	1.004	2.734	0.04841
2	58880600	rs11886121	G	A	0.03056	1	0.2795	0.05952	1.313	0.1062
2	58881871	rs10490091	G	A	0.1069	0.2717	0.5368	0.2594	1.111	0.09349
2	58883053	rs17049635	G	A	0.02361	0.01287	NA	NA	NA	NA
2	58885575	rs10176567	T	C	0.1917	0.05971	1.744	1.142	2.664	0.01005
2	58887039	rs12468708	A	C	0.4278	0.282	0.944	0.6519	1.367	0.7604
2	58887240	rs13025286	G	A	0.3972	0.8258	1.101	0.7492	1.618	0.6243
2	58904716	rs17190632	A	G	0.125	0.2318	1.131	0.6612	1.936	0.6526
2	58904855	rs10204803	T	C	0.4806	0.3417	0.8372	0.5761	1.217	0.3515
2	58906501	rs17049685	G	A	0.1069	0.2717	1.223	0.6882	2.174	0.4923
2	58910104	rs7559374	C	A	0.0375	1	0.6117	0.1988	1.883	0.3915
2	58913399	rs11125759	A	G	0.4181	0.8287	0.9299	0.6345	1.363	0.7094
2	58914205	rs17614872	T	C	0.1194	0.6172	1.196	0.6838	2.092	0.5305
2	58925746	rs10490093	C	T	0.1181	0.6108	1.222	0.699	2.137	0.4815
2	58939182	rs17549712	A	G	0.1167	0.6056	1.137	0.6444	2.006	0.6577
2	58953230	rs6739219	A	G	0.1694	0.851	1.016	0.6146	1.679	0.9508
2	58955953	rs2708146	G	A	0.4569	0.5952	1.379	0.9442	2.015	0.09628
2	58960984	rs17550487	C	T	0.1556	0.007599	1.389	0.8842	2.182	0.1539
2	58961136	rs17049712	T	C	0.3097	0.9022	1.483	0.9899	2.222	0.05603
2	58968365	rs2540324	G	A	0.1625	1	1.142	0.6853	1.902	0.6111
2	58975143	rs12986742	C	T	0.4736	0.3976	1.071	0.7389	1.553	0.7172
2	58976863	rs17049722	T	C	0.1625	0.2434	1.094	0.6403	1.871	0.7417
2	58978523	rs17550821	A	G	0.1333	0.2507	1.369	0.8247	2.271	0.2246
2	58981325	rs6759519	A	G	0.425	0.3897	0.8832	0.6043	1.291	0.521
2	58981525	rs6759757	A	G	0.4194	0.06572	0.8146	0.5617	1.181	0.2797
2	58982607	rs10490094	G	A	0.09444	1	0.4976	0.2355	1.051	0.06747
2	58986041	rs10176091	T	G	0.3319	0.1532	1.463	1	2.139	0.04991
2	58987726	rs10490095	T	C	0.07639	0.7084	0.4333	0.1759	1.067	0.06902
2	58991868	rs6731121	G	T	0.4264	0.4515	0.9042	0.6177	1.324	0.6045
2	58994651	rs13012450	G	T	0.1556	0.8424	0.6807	0.378	1.226	0.1999
2	58997712	rs10210385	C	T	0.3972	0.9126	0.8778	0.5918	1.302	0.5172
2	59010068	rs13010437	A	C	0.06528	0.3833	0.5413	0.2023	1.449	0.2217
2	59018431	rs741269	A	G	0.06111	1	0.3146	0.09414	1.051	0.06031
2	59036606	rs10186474	G	A	0.2014	1	0.6057	0.3503	1.047	0.07262
2	59036818	rs6719795	G	A	0.01111	1	2.858	0.6189	13.2	0.1785
2	59036916	rs6719884	A	C	0.4514	0.9153	1.291	0.882	1.89	0.1888
2	59037042	rs7597339	A	G	0.1889	1	0.8123	0.488	1.352	0.4242
2	59039998	rs12617233	T	C	0.4347	0.1994	1.18	0.815	1.709	0.3803
2	59042268	rs7565873	C	T	0.4347	0.669	0.8349	0.5723	1.218	0.3494
2	59042847	rs4671330	G	A	0.3014	0.4522	0.8145	0.5378	1.234	0.3327
2	59047973	rs10182324	T	C	0.1361	0.3662	1.108	0.6257	1.962	0.7252
2	59048826	rs6718601	G	T	0.2917	0.7035	0.7351	0.4774	1.132	0.1622
2	144362349	rs16822700	C	A	0.2458	0.04586	1.328	0.8885	1.985	0.1665
2	144363659	rs12992706	T	C	0.1875	1	0.6853	0.4028	1.166	0.1634
2	144370273	rs1533526	A	G	0.3069	0.4577	1.294	0.8702	1.925	0.2029
2	144371034	rs2969584	T	C	0.4875	0.2475	0.9886	0.6804	1.437	0.9522
2	144371054	rs11690204	G	A	0.2708	0.3504	0.8214	0.5359	1.259	0.3665
2	144373941	rs2731553	C	A	0.2375	0.02865	1.232	0.8185	1.854	0.3175
2	144374203	rs2678290	T	C	0.2208	0.1698	1.335	0.867	2.056	0.1896
2	144376033	rs10928190	T	C	0.4514	0.4566	0.9884	0.6783	1.44	0.9514
2	144379627	rs4146022	A	G	0.1222	1	0.5647	0.2868	1.112	0.09843
2	144380542	rs11693600	C	T	0.4153	0.1301	1.11	0.7604	1.621	0.5876
2	144386869	rs950013	C	A	0.4681	0.3975	0.6667	0.4548	0.9773	0.03774
2	144394783	rs10496951	T	C	0.3056	0.1741	0.7021	0.449	1.098	0.1211
2	144400548	rs1517914	C	T	0.1556	0.5513	0.9011	0.5205	1.56	0.7098
2	144403290	rs16822842	A	G	0.06528	0.6547	0.847	0.3812	1.882	0.6837
2	144403671	rs12691686	G	A	0.1486	1	0.9533	0.5481	1.658	0.8654
2	144403796	rs13409480	A	G	0.4778	0.1128	1.229	0.8533	1.772	0.2676
2	144409949	rs13430960	T	C	0.3375	0.1944	1.12	0.7376	1.7	0.5953
2	144415905	rs6750487	A	G	0.1208	0.4521	0.7048	0.3759	1.322	0.2755
2	144417162	rs4146024	A	G	0.05694	0.318	0.6907	0.2817	1.694	0.4188
2	144417929	rs13001543	A	G	0.2875	1	0.7428	0.4807	1.148	0.1803
2	144428286	rs12691689	T	C	0.2944	0.899	0.79	0.5154	1.211	0.2795
2	144428480	rs11685813	G	A	0.3278	0.6321	1.158	0.7837	1.712	0.4613
2	144442150	rs6708276	G	A	0.3556	0.008292	1.126	0.7822	1.62	0.5235
2	144445980	rs2381553	G	A	0.3472	0.1309	1.158	0.7946	1.687	0.4456
2	144450292	rs16822931	A	G	0.1861	0.487	0.8339	0.4975	1.398	0.4908
2	144467172	rs7560928	A	G	0.05833	0.109	0.9402	0.411	2.151	0.8838
2	144484493	rs10189240	C	T	0.3264	0.1873	0.9696	0.6511	1.444	0.8793
2	144489136	rs16822962	A	G	0.2153	0.877	1.082	0.6846	1.711	0.7348
2	144490226	rs16822965	A	G	0.01944	0.005584	1.263	0.4268	3.74	0.6728
2	144490903	rs13005371	T	C	0.3208	0.335	0.8278	0.5486	1.249	0.3681
2	144491308	rs10928197	A	G	0.3931	0.09908	0.9335	0.6406	1.36	0.7202
2	144498707	rs12691691	T	C	0.2903	0.2014	1.568	1.011	2.432	0.04459
2	144509425	rs6745506	T	C	0.425	0.2822	0.823	0.5552	1.22	0.332
2	144509882	rs10208710	A	G	0.01389	1	1.057	0.2044	5.466	0.9472
2	144531137	rs13021341	T	C	0.2125	0.03973	1.327	0.8697	2.026	0.1892
2	144535837	rs6729936	T	C	0.3	0.1676	0.6325	0.4063	0.9845	0.04245
2	144548145	rs16823036	A	G	0.3375	0.8141	0.9447	0.6287	1.42	0.7841
2	144548271	rs6760461	G	A	0.09306	0.1055	1.774	0.9742	3.229	0.06088
2	144551276	rs1316848	G	A	0.3653	0.6504	0.8636	0.5798	1.286	0.4709
2	144553283	rs4662215	G	A	0.05556	0.01735	1.451	0.6999	3.009	0.3168
2	144554433	rs2381556	T	C	0.05417	0.01439	1.496	0.7194	3.11	0.2811
2	144554785	rs6735072	G	A	0.1347	0.1152	0.7516	0.4213	1.341	0.3336
2	144555138	rs17832908	A	G	0.1111	0.4186	0.5431	0.2647	1.114	0.09603
2	144555876	rs13398321	T	G	0.4597	0.5261	1.009	0.6875	1.482	0.9622
2	144557021	rs2890738	T	C	0.3611	0.006139	1.186	0.8249	1.706	0.3569
2	144562877	rs13029549	A	C	0.1292	0.1596	0.7448	0.4106	1.351	0.3324
2	144566336	rs1882622	T	G	0.4778	0.3415	1.13	0.7738	1.652	0.5261
2	144566998	rs16823114	A	G	0.3444	1	0.9411	0.6264	1.414	0.7701
2	144572005	rs13420376	T	C	0.1333	0.6518	1.546	0.9099	2.627	0.1072
2	144578152	rs10928200	T	G	0.3583	0.207	0.904	0.6117	1.336	0.6125
2	144578894	rs13031917	C	T	0.3403	0.8143	0.9257	0.6161	1.391	0.7101
2	144581904	rs12989339	G	A	0.3375	0.8141	0.9124	0.6063	1.373	0.6601
2	144587571	rs10185589	C	T	0.4097	0.9134	1.047	0.7097	1.545	0.8167
2	144587743	rs10209234	A	G	0.4111	0.9135	1.046	0.7069	1.548	0.8217
2	144599797	rs1257343	A	G	0.4889	0.02061	1.044	0.7239	1.505	0.8183
2	144608496	rs1257363	G	T	0.05833	0.004085	1.562	0.7771	3.138	0.2107
2	144611918	rs2707795	G	T	0.02917	0.2594	1.383	0.4948	3.864	0.5366
2	144624649	rs1447560	G	A	0.1875	0.3906	0.8283	0.5053	1.358	0.4549
2	144631062	rs1257352	T	C	0.03611	0.07003	1.613	0.6619	3.931	0.2928
2	144631168	rs1257351	T	G	0.09167	0.1006	1.16	0.6266	2.147	0.6367
2	144632981	rs4662358	T	C	0.3042	1	1.104	0.7306	1.667	0.6392
2	144638709	rs11692404	A	G	0.05972	0.6259	1.131	0.5014	2.553	0.7662
2	144639630	rs12469850	C	A	0.1875	0.7289	0.8264	0.4972	1.374	0.4622
2	144647829	rs6713567	C	T	0.04306	0.1318	0.6944	0.2382	2.024	0.5041
2	144655691	rs787152	A	C	0.1792	0.5917	1.338	0.8438	2.12	0.216
2	144662178	rs9636220	G	A	0.2542	0.001355	0.8931	0.5957	1.339	0.5843
2	144662334	rs13402786	A	G	0.2556	0.7818	0.4777	0.287	0.7951	0.004483
2	144670354	rs13393990	C	T	0.01111	1	NA	NA	NA	NA
2	144672091	rs787147	T	C	0.3403	0.0009624	0.9928	0.6865	1.436	0.9692
2	144675354	rs787143	G	A	0.2958	0.2053	0.8739	0.562	1.359	0.5493
2	144682018	rs2077724	A	C	0.3306	0.9052	1.518	1.021	2.258	0.0392
2	144682964	rs787154	C	T	0.1417	0.5129	0.9878	0.5668	1.722	0.9654
2	144684875	rs768145	T	C	0.4389	0.7483	0.7372	0.497	1.093	0.1295
2	144689662	rs787166	A	G	0.3931	0.3225	0.7952	0.5381	1.175	0.2502
2	144689725	rs4662216	A	G	0.1181	0.6108	1.077	0.6072	1.912	0.7988
2	144690736	rs6757935	G	A	0.1875	0.4877	0.6779	0.3958	1.161	0.1569
2	144691346	rs973543	T	C	0.4	0.913	1.21	0.8208	1.783	0.3362
2	144697113	rs787172	T	C	0.1917	0.005722	0.6342	0.3803	1.058	0.08099
2	144712417	rs787175	C	T	0.4083	0.2767	0.8925	0.6077	1.311	0.5621
2	144718006	rs16823373	T	C	0.05278	0.06615	0.7486	0.3154	1.777	0.5114
2	144720437	rs12472227	G	T	0.08056	0.2695	0.9906	0.5018	1.956	0.9783
2	144778389	rs10928205	C	T	0.07778	0.1494	1.731	0.8607	3.479	0.1238
2	144778518	rs1864245	C	T	0.03194	0.04388	0.8916	0.3162	2.513	0.8282
2	144783214	rs16823411	C	T	0.05	0.0498	1.473	0.6988	3.104	0.3088
2	144805815	rs7602624	G	A	0.0875	0.3334	1.201	0.6304	2.288	0.5775
2	144816988	rs17666845	G	A	0.2889	0.7003	1.128	0.7401	1.72	0.5751
2	144817071	rs16823456	C	T	0.1486	0.09548	1.628	0.9803	2.704	0.05967
2	144820057	rs4662366	G	A	0.06667	0.06134	1.483	0.7729	2.847	0.2358
2	144855468	rs16823483	G	A	0.03333	0.3272	1.123	0.3899	3.234	0.8299
2	144882960	rs1429096	C	T	0.03194	0.3043	1.436	0.5447	3.784	0.4646
2	144889825	rs1429098	A	C	0.04028	0.4442	1.389	0.567	3.403	0.4722
2	144901700	rs10496958	G	T	0.01667	1	0.78	0.1528	3.981	0.7652
2	144912521	rs1427310	T	C	0.03333	0.3272	1.545	0.6224	3.834	0.3485
2	144912781	rs6760118	G	A	0.01806	1	0.6851	0.1348	3.482	0.6484
2	144919995	rs1344628	G	A	0.08333	0.7251	0.9128	0.444	1.877	0.8042
2	144931112	rs6707579	A	G	0.06111	0.006364	1.408	0.7212	2.748	0.3162
2	144935972	rs12327993	G	A	0.06111	0.6318	0.3195	0.109	0.9365	0.03757
2	144954779	rs6758648	T	C	0.09028	0.5131	0.9879	0.5098	1.915	0.9713
2	144966208	rs16823579	C	T	0.01528	1	0.4121	0.04902	3.465	0.4145
2	144969618	rs16823583	C	T	0.1125	0.4268	0.8704	0.4748	1.596	0.6535
2	144988733	rs16855320	G	A	0.1458	0.05586	0.8362	0.467	1.497	0.5472
2	144993201	rs1012272	T	C	0.09167	0.01983	0.6398	0.3133	1.307	0.2203
2	145024193	rs7604808	A	G	0.03333	0.3272	0.8025	0.2828	2.278	0.6794
2	145035890	rs11884223	G	A	0.025	1	0.4909	0.1044	2.309	0.3677
2	145056805	rs7559941	A	G	0.025	1	1.085	0.3206	3.673	0.8955
2	145058077	rs997840	G	A	0.08472	0.7308	0.8102	0.389	1.688	0.5741
2	145071972	rs13412245	A	G	0.01528	1	NA	NA	NA	NA
2	145078959	rs2381575	C	T	0.4403	0.1652	0.8404	0.5601	1.261	0.401
2	145082658	rs12328646	G	A	0.04444	0.5136	0.5386	0.1795	1.616	0.2697
2	145097851	rs7576684	C	T	0.0125	1	0.7001	0.08068	6.075	0.7464
2	145115611	rs13425139	T	C	0.08472	0.7308	0.4824	0.2108	1.104	0.08443
2	145122840	rs6748240	A	G	0.025	1	1.415	0.4369	4.58	0.5629
2	145137744	rs7580080	A	C	0.05	0.6018	1.081	0.4521	2.584	0.8613
[truncated: 12,096 more rows]
